# Supplementary material for: Plasma biomarkers for prognosis of cognitive decline in patients with mild cognitive impairment
Source: Brain Commun. 2022 Jun 14;4(4):fcac155. doi: 10.1093/braincomms/fcac155 (PMC9257670; doi:10.1093/braincomms/fcac155)
Supplement: fcac155_Supplementary_Data [file fcac155_supplementary_data.zip]

Archive with 4 entries (4 files):
- Supplementary Figure and Table Legends.docx
- Supplementary Table 2 limma-MCI.xlsx
- Supplementary Table 3 limma-AD-Other-Dementia.xlsx
- Supplementary_Table1_Baseline_Olink_Data.csv
