# Supplementary material for: Plasma biomarkers for prognosis of cognitive decline in patients with mild cognitive impairment
Source: Brain Commun. 2022 Jun 14;4(4):fcac155. doi: 10.1093/braincomms/fcac155 (PMC9257670; doi:10.1093/braincomms/fcac155)
Supplement: fcac155_Supplementary_Data [file fcac155_supplementary_data.zip › Supplementary Table 2 limma-MCI.xlsx]

## Sheet: MCI Progressors vs. Stable
Protein	Panel	UniProt ID	Description	logFC	CI.L	CI.R	AveExpr	t	P.Value	adj.P.Val	B
NF-L	Olink NEURO EXPLORATORY(v.3901)	P07196	Neurofilamentlightpolypeptide	0.592949	0.294364	0.891534	5.15529	3.97965	0.000203675	0.08147	0.507709
IL-8	Olink INFLAMMATION(v.3021)	P10145	Interleukin-8 (IL-8)	0.596409	0.26343	0.929389	5.48161	3.58941	0.000705721	0.141144	-0.521412
VEGF-A	Olink IMMUNO-ONCOLOGY(v.3101)	P15692	Vascular endothelial growth factor A (VEGF-A)	0.33742	0.137952	0.536888	9.17948	3.38996	0.00129879	0.14721	-1.02419
TNFRSF12A	Olink IMMUNO-ONCOLOGY(v.3101)	Q9NP84	Tumor necrosis factor receptor superfamily member 12A	0.449021	0.173819	0.724222	7.30667	3.26973	0.00185917	0.14721	-1.3188
CX3CL1	Olink IMMUNO-ONCOLOGY(v.3101)	P78423	Fractalkine (CX3CL1 )	0.351566	0.129495	0.573637	7.03899	3.17257	0.0024715	0.14721	-1.55195
LTBR	Olink CARDIOVASCULAR III(v.6112)	P36941	Lymphotoxin-beta receptor (LTBR)	0.346356	0.126586	0.566127	4.79956	3.15827	0.00257618	0.14721	-1.58587
PHOSPHO1	Olink NEURO EXPLORATORY(v.3901)	Q8TCT1	Phosphoethanolamine/phosphocholinephosphatase	0.294286	0.103926	0.484646	4.5736	3.09806	0.00306458	0.153229	-1.72765
SL-1	Olink CARDIOVASCULAR III(v.6112)	P08254	Matrix metalloproteinase-3 (MMP-3)	0.525327	0.168579	0.882074	8.51649	2.95097	0.00464583	0.184539	-2.06622
CD302	Olink NEURO EXPLORATORY(v.3901)	Q8IX05	CD302 antigen	0.357039	0.11439	0.599688	4.92569	2.94872	0.00467506	0.184539	-2.07131
CCL23	Olink IMMUNO-ONCOLOGY(v.3101)	P55773	C-C motif chemokine 23 (CCL23)	0.401346	0.125827	0.676864	11.4971	2.9192	0.00507483	0.184539	-2.13785
TIMP-4	Olink CARDIOVASCULAR III(v.6112)	Q99727	Metalloproteinase inhibitor 4 (TIMP4)	0.33549	0.0948396	0.576141	4.35547	2.79376	0.00715373	0.238458	-2.41536
PTN	Olink IMMUNO-ONCOLOGY(v.3101)	P21246	Pleiotrophin	0.622638	0.16722	1.07806	4.63779	2.73982	0.00826925	0.241252	-2.53201
CSF-1	Olink INFLAMMATION(v.3021)	P09603	Macrophage colony-stimulating factor 1 (CSF-1)	0.166201	0.0433372	0.289066	10.5304	2.71085	0.00893228	0.241252	-2.59396
CXCL9	Olink IMMUNO-ONCOLOGY(v.3101)	Q07325	C-X-C motif chemokine 9 (CXCL9 )	0.607011	0.146662	1.06736	9.12638	2.64244	0.0106959	0.241252	-2.73833
ST1A1	Olink INFLAMMATION(v.3021)	P50225	Sulfotransferase 1A1 (ST1A1)	-0.507692	-0.895601	-0.119783	4.66705	-2.62281	0.0112578	0.241252	-2.77926
HO-1	Olink IMMUNO-ONCOLOGY(v.3101)	P09601	Heme oxygenase 1	0.28307	0.0647559	0.501384	12.7542	2.59841	0.0119937	0.241252	-2.8298
ST2	Olink CARDIOVASCULAR III(v.6112)	Q01638	ST2 protein (ST2)	0.450859	0.100079	0.801639	5.42691	2.57574	0.0127165	0.241252	-2.87645
MCP-1	Olink IMMUNO-ONCOLOGY(v.3101)	P13500	Monocyte chemotactic protein 1 (MCP-1)	0.350467	0.076413	0.624522	11.2815	2.56275	0.0131481	0.241252	-2.90302
MB	Olink CARDIOVASCULAR III(v.6112)	P02144	Myoglobin (MB)	0.443854	0.0948141	0.792895	8.37333	2.54836	0.0136419	0.241252	-2.93236
PIGF	Olink IMMUNO-ONCOLOGY(v.3101)	P49763	Placenta growth factor	0.240176	0.0508704	0.429481	8.99446	2.54251	0.0138476	0.241252	-2.94425
TNFRSF4	Olink IMMUNO-ONCOLOGY(v.3101)	P43489	Tumor necrosis factor receptor superfamily member 4	0.377204	0.0722787	0.682129	5.03045	2.47901	0.0162656	0.25024	-3.07193
EPHB4	Olink CARDIOVASCULAR III(v.6112)	P54760	Ephrin type-B receptor 4 (EPHB4)	0.240408	0.0418771	0.43894	6.27434	2.4267	0.0185373	0.274626	-3.17524
FGF-21	Olink INFLAMMATION(v.3021)	Q9NSA1	Fibroblast growth factor 21 (FGF-21)	0.748444	0.125499	1.37139	6.37648	2.40772	0.0194298	0.277569	-3.21231
HL-1	Olink NEURO EXPLORATORY(v.3901)	P07306	Asialoglycoproteinreceptor1	0.23629	0.0368583	0.435722	2.5185	2.37436	0.0210919	0.287678	-3.27688
TNF-R1	Olink CARDIOVASCULAR III(v.6112)	P19438	Tumor necrosis factor receptor 1 (TNF-R1)	0.308361	0.0446202	0.572102	7.67403	2.34303	0.0227677	0.287678	-3.33688
TFF3	Olink CARDIOVASCULAR III(v.6112)	Q07654	Trefoil factor 3 (TFF3)	0.330668	0.0474855	0.613849	5.73317	2.34003	0.0229342	0.287678	-3.34259
SNCG	Olink NEURO EXPLORATORY(v.3901)	O76070	Gamma-synuclein	0.436672	0.0594458	0.813897	3.43132	2.3198	0.0240863	0.287678	-3.38097
TGF-alpha	Olink INFLAMMATION(v.3021)	P01135	Transforming growth factor alpha (TGF-alpha)	0.231557	0.0309681	0.432146	4.02261	2.31338	0.0244621	0.287678	-3.39308
DCN	Olink IMMUNO-ONCOLOGY(v.3101)	P07585	Decorin	0.222207	0.0287242	0.415689	5.801	2.3015	0.0251718	0.287678	-3.41543
CD27	Olink IMMUNO-ONCOLOGY(v.3101)	P26842	CD27 antigen	0.238563	0.0274121	0.449714	8.98276	2.26416	0.0275239	0.291718	-3.48511
NOS3	Olink IMMUNO-ONCOLOGY(v.3101)	P29474	Nitric oxide synthase, endothelial	-0.319656	-0.603009	-0.0363041	1.9183	-2.26075	0.0277477	0.291718	-3.49141
NCR1	Olink IMMUNO-ONCOLOGY(v.3101)	O76036	Natural cytotoxicity triggering receptor	0.318683	0.0350252	0.602342	4.34977	2.25144	0.0283682	0.291718	-3.50862
IGFBP-2	Olink CARDIOVASCULAR III(v.6112)	P18065	Insulin-like Growth Factor-Binding Protein 2 (IGFBP-2)	0.306309	0.0334082	0.579209	9.11464	2.24932	0.0285111	0.291718	-3.51253
MMP-7	Olink IMMUNO-ONCOLOGY(v.3101)	P09237	Matrix metalloproteinase-7	0.258503	0.027199	0.489808	9.85005	2.23964	0.0291718	0.291718	-3.53034
CETN2	Olink NEURO EXPLORATORY(v.3901)	P41208	Centrin-2	-0.421465	-0.810073	-0.0328568	2.87125	-2.17343	0.0340661	0.33022	-3.6505
SIRL-1	Olink NEURO EXPLORATORY(v.3901)	Q6UX27	V-setandtransmembranedomain-containingprotein1	0.332535	0.0236923	0.641377	1.83815	2.15772	0.0353278	0.33022	-3.67857
PD-L1	Olink IMMUNO-ONCOLOGY(v.3101)	Q9NZQ7	Programmed cell death 1 ligand 1 (PD-L1)	0.268244	0.0187572	0.517732	6.01005	2.15466	0.0355789	0.33022	-3.68403
GDF-15	Olink CARDIOVASCULAR III(v.6112)	Q99988	Growth/differentiation factor 15 (GDF-15)	0.286038	0.0148486	0.557228	6.8016	2.11372	0.0390839	0.347412	-3.75631
FASLG	Olink IMMUNO-ONCOLOGY(v.3101)	P48023	Fas antigen ligand	0.271798	0.0128107	0.530785	7.16037	2.10312	0.040039	0.348165	-3.77484
TNF-alpha	Olink INFLAMMATION(v.3021)	P01375	Tumor necrosis factor (TNF)	0.292869	0.00909934	0.576639	3.90988	2.06825	0.0433259	0.36345	-3.83524
IL-17A	Olink INFLAMMATION(v.3021)	Q16552	Interleukin-17A (IL-17A)	0.51713	0.0148932	1.01937	2.44154	2.06342	0.0437996	0.36345	-3.84354
PRTFDC1	Olink NEURO EXPLORATORY(v.3901)	Q9NRG1	Phosphoribosyltransferase domain-containing protein 1	-0.600448	-1.18567	-0.0152248	4.61034	-2.05613	0.0445226	0.36345	-3.85604
Gal-1	Olink IMMUNO-ONCOLOGY(v.3101)	P09382	Galectin-1	0.128182	0.00132522	0.255039	7.6089	2.02493	0.0477344	0.375713	-3.9091
FKBP-7	Olink NEURO EXPLORATORY(v.3901)	Q9Y680	Peptidyl-prolyl cis-trans isomerase FKBP7	0.440283	0.00117233	0.879393	1.53333	2.00934	0.0494123	0.375713	-3.93535
GDNF	Olink INFLAMMATION(v.3021)	P39905	Glial cell line-derived neurotrophic factor (hGDNF)	0.252035	-0.000118557	0.504188	3.37206	2.00305	0.0501041	0.375713	-3.9459
REG1A	Olink CARDIOMETABOLIC(v.3602)	P05451	Lithostathine-1-alpha (REG1A)	0.483671	-0.00334421	0.970687	8.6011	1.99023	0.0515392	0.375713	-3.9673
MMP-10	Olink INFLAMMATION(v.3021)	P09238	Matrix metalloproteinase-10 (MMP-10)	0.295945	-0.00239036	0.59428	9.18619	1.98794	0.0517999	0.375713	-3.97112
DLK-1	Olink CARDIOVASCULAR III(v.6112)	P80370	Protein delta homolog 1 (DLK-1)	0.340672	-0.00358988	0.684934	6.87157	1.9831	0.0523533	0.375713	-3.97917
OSM	Olink INFLAMMATION(v.3021)	P13725	Oncostatin-M (OSM)	0.410634	-0.00477578	0.826044	4.59145	1.98095	0.0525998	0.375713	-3.98272
MMP-9	Olink CARDIOVASCULAR III(v.6112)	P14780	Matrix metalloproteinase-9 (MMP-9)	0.354087	-0.00633494	0.714509	5.74302	1.96877	0.054021	0.379095	-4.00288
Gal-4	Olink CARDIOVASCULAR III(v.6112)	P56470	Galectin-4 (Gal-4)	0.300377	-0.015407	0.616162	4.79668	1.90622	0.0618464	0.413768	-4.10467
IL-10	Olink IMMUNO-ONCOLOGY(v.3101)	P22301	Interleukin-10 (IL-10)	0.345503	-0.0179029	0.708908	4.06114	1.90527	0.0619724	0.413768	-4.1062
TNF-R2	Olink CARDIOVASCULAR III(v.6112)	P20333	Tumor necrosis factor receptor 2 (TNF-R2)	0.278003	-0.0163461	0.572352	6.69681	1.8927	0.0636582	0.417431	-4.12629
OPN	Olink CARDIOVASCULAR III(v.6112)	P10451	Osteopontin (OPN)	0.296897	-0.0190326	0.612827	8.28236	1.88327	0.0649502	0.418026	-4.14131
CD8A	Olink IMMUNO-ONCOLOGY(v.3101)	P01732	T-cell surface glycoprotein CD8 alpha chain	0.323665	-0.0219233	0.669254	10.2962	1.87686	0.0658391	0.418026	-4.15146
FABP4	Olink CARDIOVASCULAR III(v.6112)	P15090	Fatty acid-binding protein, adipocyte (FABP4)	0.406631	-0.0362887	0.84955	6.24906	1.8398	0.0711897	0.43264	-4.20964
TR-AP	Olink CARDIOVASCULAR III(v.6112)	P13686	Tartrate-resistant acid phosphatase type 5 (TR-AP)	0.174594	-0.0158056	0.364994	4.11177	1.83764	0.0715137	0.43264	-4.21302
PLC	Olink CARDIOVASCULAR III(v.6112)	P98160	Perlecan (PLC)	0.164335	-0.0154964	0.344166	8.66429	1.8313	0.0724672	0.43264	-4.22285
CDH1	Olink CARDIOMETABOLIC(v.3602)	P12830	Cadherin-1 (CDH1)	0.258409	-0.0257095	0.542528	4.4293	1.82265	0.073787	0.434041	-4.23623
CCL28	Olink INFLAMMATION(v.3021)	Q9NRJ3	C-C motif chemokine 28 (CCL28)	0.165012	-0.0217362	0.35176	3.00538	1.77074	0.0821387	0.464909	-4.31536
DPEP1	Olink NEURO EXPLORATORY(v.3901)	P16444	Dipeptidase1	-0.219147	-0.468673	0.0303795	3.74434	-1.76001	0.0839602	0.464909	-4.33147
TIMP1	Olink CARDIOMETABOLIC(v.3602)	P01033	Metalloproteinase inhibitor 1 (TIMP1)	0.211081	-0.0294835	0.451646	5.34382	1.75838	0.0842389	0.464909	-4.3339
PI3	Olink CARDIOVASCULAR III(v.6112)	P19957	Elafin (PI3)	0.321188	-0.0452291	0.687604	3.01341	1.75663	0.0845411	0.464909	-4.33653
TR	Olink CARDIOVASCULAR III(v.6112)	P02786	Transferrin receptor protein 1 (TR)	0.248778	-0.0353183	0.532874	6.30821	1.75486	0.084846	0.464909	-4.33917
IL-10RB	Olink INFLAMMATION(v.3021)	Q08334	Interleukin-10 receptor subunit beta (IL-10RB)	0.122252	-0.0183413	0.262846	6.58265	1.74256	0.0869934	0.470235	-4.35748
RPS6KB1	Olink NEURO EXPLORATORY(v.3901)	P23443	Ribosomal protein S6 kinase beta-1	-0.316215	-0.683004	0.0505737	3.64919	-1.72768	0.0896515	0.473463	-4.37948
PTPN1	Olink NEURO EXPLORATORY(v.3901)	P18031	Tyrosine-protein phosphatase non-receptor type 1	-0.390593	-0.845812	0.0646269	6.30044	-1.71949	0.0911426	0.473463	-4.39151
CD4	Olink IMMUNO-ONCOLOGY(v.3101)	P01730	T-cell surface glycoprotein CD4	0.183489	-0.0309074	0.397885	1.87214	1.7151	0.0919506	0.473463	-4.39794
ANG	Olink CARDIOMETABOLIC(v.3602)	P03950	Angiogenin (ANG)	0.274816	-0.0471591	0.596792	7.31843	1.71047	0.092808	0.473463	-4.4047
Gal-3	Olink CARDIOVASCULAR III(v.6112)	P17931	Galectin-3 (Gal-3)	0.174922	-0.0304679	0.380311	4.11384	1.70672	0.093509	0.473463	-4.41018
IGLC2	Olink CARDIOMETABOLIC(v.3602)	P0DOY2		0.237295	-0.0426684	0.517258	6.17985	1.69857	0.0950448	0.475224	-4.42202
CD6	Olink INFLAMMATION(v.3021)	P30203		-0.174457	-0.382376	0.0334623	6.12382	-1.68147	0.0983352	0.483089	-4.44671
PPP3R1	Olink NEURO EXPLORATORY(v.3901)	P63098	CalcineurinsubunitBtype1	-0.18594	-0.408304	0.0364247	5.24767	-1.67573	0.099462	0.483089	-4.45496
TNFRSF14	Olink CARDIOVASCULAR III(v.6112)	Q92956	Tumor necrosis factor receptor superfamily member 14 (TNFRSF14)	0.198848	-0.0405137	0.438209	5.53036	1.6648	0.101633	0.483089	-4.47057
IL12RB1	Olink IMMUNO-ONCOLOGY(v.3101)	P42701	Interleukin-12 receptor subunit beta-1	0.216756	-0.0449524	0.478465	3.05655	1.65978	0.102645	0.483089	-4.47773
CA3	Olink CARDIOMETABOLIC(v.3602)	P07451	Carbonic anhydrase 3 (CA3)	0.213961	-0.0443817	0.472304	2.73002	1.65972	0.102656	0.483089	-4.47781
COL4A3BP	Olink NEURO EXPLORATORY(v.3901)	Q9Y5P4	CollagentypeIValpha-3-bindingprotein	-0.255495	-0.566338	0.0553485	1.89057	-1.64716	0.10522	0.484329	-4.49559
CR2	Olink CARDIOMETABOLIC(v.3602)	P20023	Complement receptor type 2 (CR2)	-0.221748	-0.492468	0.048972	6.39093	-1.64148	0.106398	0.484329	-4.5036
NT-proBNP	Olink CARDIOVASCULAR III(v.6112)			0.471582	-0.104407	1.04757	5.37423	1.64074	0.106552	0.484329	-4.50464
U-PAR	Olink CARDIOVASCULAR III(v.6112)	Q03405	Urokinase plasminogen activator surface receptor (U-PAR)	0.176516	-0.0399657	0.392997	6.15776	1.63403	0.107959	0.485208	-4.51407
FCGR2A	Olink CARDIOMETABOLIC(v.3602)	P12318	Low affinity immunoglobulin gamma Fc region receptor II-a (FCGR2A)	0.344864	-0.0811456	0.770873	3.27209	1.62228	0.110457	0.490919	-4.53048
HGF	Olink IMMUNO-ONCOLOGY(v.3101)	P14210	Hepatocyte growth factor (HGF)	0.166555	-0.0433398	0.37645	8.93199	1.5902	0.117515	0.51655	-4.57474
TBCB	Olink NEURO EXPLORATORY(v.3901)	Q99426	Tubulin-foldingcofactorB	-0.42742	-0.968817	0.113976	8.72053	-1.58211	0.119352	0.518923	-4.58578
IL-12B	Olink INFLAMMATION(v.3021)	P29460	Interleukin-12 subunit beta (IL-12B)	0.249342	-0.0684961	0.567181	6.43736	1.57212	0.121652	0.520364	-4.59934
IL12	Olink IMMUNO-ONCOLOGY(v.3101)	P29459,P29460	Interleukin-12	0.308056	-0.0853074	0.70142	7.25179	1.56939	0.122285	0.520364	-4.60302
CST3	Olink CARDIOMETABOLIC(v.3602)	P01034	Cystatin-C (CST3)	0.23615	-0.0680556	0.540355	7.76932	1.55567	0.125517	0.522986	-4.6215
CCL17	Olink IMMUNO-ONCOLOGY(v.3101)	Q92583	C-C motif chemokine 17	0.409694	-0.126205	0.945593	9.07332	1.53205	0.131236	0.532574	-4.65295
IGFBP6	Olink CARDIOMETABOLIC(v.3602)	P24592	Insulin-like growth factor-binding protein 6 (IGFBP6)	0.19969	-0.0626931	0.462073	5.87366	1.52516	0.132942	0.532574	-4.66203
SLAMF1	Olink INFLAMMATION(v.3021)	Q13291	Signaling lymphocytic activation molecule (SLAMF1)	-0.227446	-0.528878	0.0739868	2.25197	-1.51211	0.136224	0.532574	-4.67915
SPARCL1	Olink CARDIOMETABOLIC(v.3602)	Q14515	SPARC-like protein 1 (SPARCL1)	0.134418	-0.0442047	0.313041	3.948	1.50805	0.137257	0.532574	-4.68444
LAMP3	Olink IMMUNO-ONCOLOGY(v.3101)	Q9UQV4	Lysosome-associated membrane glycoprotein 3	0.271666	-0.0911113	0.634443	5.97508	1.50069	0.139148	0.532574	-4.69402
CCL14	Olink CARDIOMETABOLIC(v.3602)	Q16627	C-C motif chemokine 14 (CCL14)	0.222565	-0.0747091	0.519839	6.83058	1.50036	0.139233	0.532574	-4.69445
GZMH	Olink IMMUNO-ONCOLOGY(v.3101)	P20718	Granzyme H	-0.359413	-0.841726	0.122901	6.05003	-1.49335	0.141055	0.532574	-4.70353
PD-L2	Olink IMMUNO-ONCOLOGY(v.3101)	Q9BQ51	Programmed cell death 1 ligand 2	0.201422	-0.0690545	0.471899	3.27278	1.49236	0.141312	0.532574	-4.7048
CXCL11	Olink IMMUNO-ONCOLOGY(v.3101)	O14625	C-X-C motif chemokine 11 (CXCL11)	0.399903	-0.137926	0.937731	8.14561	1.49007	0.141912	0.532574	-4.70775
TGFBR3	Olink CARDIOMETABOLIC(v.3602)	Q03167	Transforming growth factor beta receptor type 3 (TGFBR3)	0.170644	-0.0590188	0.400307	4.56916	1.48901	0.142191	0.532574	-4.70912
CD83	Olink IMMUNO-ONCOLOGY(v.3101)	Q01151	CD83 antigen	0.182068	-0.0631403	0.427275	3.55133	1.48797	0.142464	0.532574	-4.71046
CCL18	Olink CARDIOMETABOLIC(v.3602)	P55774	C-C motif chemokine 18 (CCL18)	0.305391	-0.111622	0.722403	6.71662	1.46758	0.147907	0.547372	-4.73654
KIF1BP	Olink NEURO EXPLORATORY(v.3901)	Q96EK5	KIF1-bindingprotein	-0.335267	-0.795931	0.125396	5.88886	-1.45849	0.150387	0.547372	-4.74807
SFRP1	Olink NEURO EXPLORATORY(v.3901)	Q8N474	Secreted frizzled-related protein 1	0.211643	-0.0792608	0.502546	7.46279	1.45798	0.150527	0.547372	-4.74872
FGF-19	Olink INFLAMMATION(v.3021)	O95750	Fibroblast growth factor 19 (FGF-19)	0.33651	-0.130369	0.803389	9.42642	1.44441	0.154291	0.548576	-4.76579
LEPR	Olink NEURO EXPLORATORY(v.3901)	P48357	Leptin receptor	0.115794	-0.0448856	0.276473	7.20158	1.44418	0.154355	0.548576	-4.76608
CPA1	Olink CARDIOVASCULAR III(v.6112)	P15085	Carboxypeptidase A1 (CPA1)	0.341522	-0.133109	0.816154	6.66728	1.44198	0.154973	0.548576	-4.76883
MCP-2	Olink IMMUNO-ONCOLOGY(v.3101)	P80075	Monocyte chemotactic protein 2 (MCP-2)	0.318761	-0.128886	0.766408	7.83878	1.427	0.159225	0.558683	-4.78747
SAA4	Olink CARDIOMETABOLIC(v.3602)	P35542	Serum amyloid A-4 protein (SAA4)	0.212355	-0.0900317	0.514743	3.19888	1.40733	0.164949	0.573737	-4.81169
IGFBP-1	Olink CARDIOVASCULAR III(v.6112)	P08833	Insulin-like growth factor-binding protein 1 (IGFBP-1)	0.398142	-0.174411	0.970694	5.2637	1.39354	0.169057	0.579835	-4.82849
GRN	Olink CARDIOVASCULAR III(v.6112)	P28799	Granulins (GRN)	0.136996	-0.0609209	0.334912	6.14356	1.38714	0.170988	0.579835	-4.83623
Gal-9	Olink IMMUNO-ONCOLOGY(v.3101)	O00182	Galectin-9	0.145866	-0.0652427	0.356975	9.02422	1.38466	0.171741	0.579835	-4.83922
IL15	Olink NEURO EXPLORATORY(v.3901)	P40933	Interleukin-15	0.142004	-0.0638862	0.347894	2.88316	1.38217	0.172501	0.579835	-4.84222
IL-15RA	Olink INFLAMMATION(v.3021)	Q13261	Interleukin-15 receptor subunit alpha (IL-15RA)	0.126155	-0.0588455	0.311155	2.31034	1.36656	0.177319	0.586754	-4.8609
TNFRSF9	Olink IMMUNO-ONCOLOGY(v.3101)	Q07011	Tumor necrosis factor receptor superfamily member 9 (TNFRSF9)	0.201801	-0.0966273	0.500228	6.82219	1.35512	0.180911	0.586754	-4.87446
KIR2DL3	Olink NEURO EXPLORATORY(v.3901)	P43628	Killer cell immunoglobulin-like receptor 2DL3	0.275684	-0.133921	0.685289	2.96746	1.34878	0.182928	0.586754	-4.88193
ANGPTL3	Olink CARDIOMETABOLIC(v.3602)	Q9Y5C1	Angiopoietin-related protein 3 (ANGPTL3)	0.13985	-0.0692286	0.348929	4.51161	1.34044	0.185605	0.586754	-4.89171
SELL	Olink CARDIOMETABOLIC(v.3602)	P14151	L-selectin (SELL)	-0.148556	-0.371329	0.0742167	8.93652	-1.33636	0.186927	0.586754	-4.89648
CCL3	Olink IMMUNO-ONCOLOGY(v.3101)	P10147	Macrophage inflammatory protein 1-alpha (MIP-1 alpha )	0.224612	-0.112417	0.561641	6.48749	1.33555	0.18719	0.586754	-4.89742
uPA	Olink CARDIOVASCULAR III(v.6112)	P00749	Urokinase-type plasminogen activator (uPA)	-0.125245	-0.314805	0.0643152	5.16873	-1.32406	0.190952	0.586754	-4.91075
PRSS2	Olink CARDIOMETABOLIC(v.3602)	P07478	Trypsin-2 (PRSS2)	0.335415	-0.172281	0.843111	3.7735	1.32396	0.190986	0.586754	-4.91088
KLK6	Olink CARDIOVASCULAR III(v.6112)	Q92876	Kallikrein-6 (KLK6)	0.150451	-0.0776871	0.378588	3.5054	1.32158	0.191773	0.586754	-4.91363
IL-18BP	Olink CARDIOVASCULAR III(v.6112)	O95998	Interleukin-18-binding protein (IL-18BP)	0.152746	-0.0807583	0.386249	7.00359	1.3109	0.195331	0.586754	-4.9259
IL-6RA	Olink CARDIOVASCULAR III(v.6112)	P08887	Interleukin-6 receptor subunit alpha (IL-6RA)	0.138673	-0.0733359	0.350682	12.3115	1.31079	0.195369	0.586754	-4.92602
CSTB	Olink CARDIOVASCULAR III(v.6112)	P04080	Cystatin-B (CSTB)	0.223717	-0.119212	0.566646	4.97714	1.30735	0.196528	0.586754	-4.92997
CHI3L1	Olink CARDIOVASCULAR III(v.6112)	P36222	Chitinase-3-like protein 1 (CHI3L1)	0.365419	-0.194725	0.925563	5.2201	1.30734	0.196532	0.586754	-4.92998
TNFSF13B	Olink CARDIOVASCULAR III(v.6112)	Q9Y275	Tumor necrosis factor ligand superfamily member 13B (TNFSF13B)	0.174288	-0.0937838	0.442361	7.64235	1.30291	0.19803	0.586754	-4.93503
FETUB	Olink CARDIOMETABOLIC(v.3602)	Q9UGM5	Fetuin-B (FETUB)	-0.163103	-0.415043	0.0888376	3.67605	-1.29736	0.199918	0.587993	-4.94134
MCP-4	Olink IMMUNO-ONCOLOGY(v.3101)	Q99616	Monocyte chemotactic protein 4 (MCP-4)	0.244376	-0.135687	0.624439	9.20987	1.28854	0.202945	0.59254	-4.9513
GZMB	Olink IMMUNO-ONCOLOGY(v.3101)	P10144	Granzyme B	-0.23609	-0.606836	0.134655	4.42534	-1.27614	0.207263	0.600762	-4.96522
IFN-gamma	Olink INFLAMMATION(v.3021)	P01579	Interferon gamma (IFN-gamma)	0.540371	-0.312246	1.39299	7.48087	1.27009	0.209394	0.602571	-4.97196
IL32	Olink NEURO EXPLORATORY(v.3901)	P24001	Interleukin-32	0.146737	-0.0859652	0.379438	1.97473	1.26367	0.211671	0.604189	-4.97908
NCAM1	Olink CARDIOMETABOLIC(v.3602)	P13591	Neural cell adhesion molecule 1 (NCAM1)	0.109756	-0.064805	0.284317	5.19853	1.26002	0.212977	0.604189	-4.98312
OPG	Olink INFLAMMATION(v.3021)	O00300	Osteoprotegerin (OPG)	0.126153	-0.0771293	0.329436	11.044	1.24364	0.218901	0.609834	-5.00109
EFEMP1	Olink CARDIOMETABOLIC(v.3602)	Q12805	EGF-containing fibulin-like extracellular matrix protein 1 (EFEMP1)	0.141128	-0.0868475	0.369103	4.79791	1.24057	0.220025	0.609834	-5.00443
CXCL16	Olink CARDIOVASCULAR III(v.6112)	Q9H2A7	C-X-C motif chemokine 16 (CXCL16)	0.138665	-0.0854089	0.362739	6.07959	1.24014	0.220181	0.609834	-5.00489
IL7R	Olink CARDIOMETABOLIC(v.3602)	P16871	Interleukin-7 receptor subunit alpha (IL7R)	-0.159396	-0.417867	0.0990746	3.37256	-1.23584	0.221764	0.609834	-5.00956
PLA2G7	Olink CARDIOMETABOLIC(v.3602)	Q13093	Platelet-activating factor acetylhydrolase (PLA2G7)	-0.120157	-0.315352	0.0750379	2.5162	-1.23361	0.22259	0.609834	-5.01198
CAIX	Olink IMMUNO-ONCOLOGY(v.3101)	Q16790	Carbonic anhydrase 9	0.223709	-0.145764	0.593181	5.59172	1.21338	0.230164	0.61502	-5.03369
CXCL10	Olink IMMUNO-ONCOLOGY(v.3101)	P02778	C-X-C motif chemokine 10 (CXCL10)	0.37443	-0.245047	0.993907	9.02578	1.21127	0.230964	0.61502	-5.03594
KLB	Olink NEURO EXPLORATORY(v.3901)	Q86Z14	Beta-klotho	-0.238641	-0.634828	0.157547	4.2926	-1.20709	0.232557	0.61502	-5.04038
SMOC1	Olink NEURO EXPLORATORY(v.3901)	Q9H4F8	SPARC-related modular calcium-binding protein 1	0.0996593	-0.0662387	0.265557	5.94832	1.20385	0.233797	0.61502	-5.04381
FKBP5	Olink NEURO EXPLORATORY(v.3901)	Q13451	Peptidyl-prolylcis-transisomeraseFKBP5	-0.290939	-0.775455	0.193578	6.68954	-1.20334	0.233992	0.61502	-5.04435
ILKAP	Olink NEURO EXPLORATORY(v.3901)	Q9H0C8	Integrin-linkedkinase-associatedserine/threoninephosphatase2C	-0.182862	-0.488124	0.122399	3.12031	-1.20046	0.235099	0.61502	-5.04739
IMPA1	Olink NEURO EXPLORATORY(v.3901)	P29218	Inositol monophosphatase 1	-0.236728	-0.632036	0.158579	2.18136	-1.20008	0.235245	0.61502	-5.04779
MET	Olink CARDIOMETABOLIC(v.3602)	P08581	Hepatocyte growth factor receptor (MET)	0.0829249	-0.0560781	0.221928	3.70091	1.19552	0.237007	0.615603	-5.05259
IL6	Olink IMMUNO-ONCOLOGY(v.3101)	P05231	Interleukin-6 (IL-6)	0.32072	-0.224519	0.865959	4.0254	1.17879	0.243552	0.622941	-5.07005
MMP-2	Olink CARDIOVASCULAR III(v.6112)	P08253	Matrix metalloproteinase-2 (MMP-2)	0.121206	-0.0852715	0.327683	4.55688	1.17638	0.244504	0.622941	-5.07254
TNFRSF21	Olink IMMUNO-ONCOLOGY(v.3101)	O75509	Tumor necrosis factor receptor superfamily member 21	0.0787525	-0.056708	0.214213	9.19514	1.16506	0.249018	0.623255	-5.0842
CXCL5	Olink IMMUNO-ONCOLOGY(v.3101)	P42830	C-X-C motif chemokine 5 (CXCL5)	-0.401356	-1.09197	0.289256	11.7428	-1.16464	0.249186	0.623255	-5.08463
MCP-3	Olink IMMUNO-ONCOLOGY(v.3101)	P80098	Monocyte chemotactic protein 3 (MCP-3)	0.17921	-0.129233	0.487652	2.83127	1.16435	0.249302	0.623255	-5.08493
DNER	Olink INFLAMMATION(v.3021)	Q8NFT8	Delta and Notch-like epidermal growth factor-related recep (DNER)	0.0807598	-0.0591571	0.220677	9.71883	1.1567	0.252388	0.627052	-5.09274
SPON1	Olink CARDIOVASCULAR III(v.6112)	Q9HCB6	Spondin-1 (SPON1)	0.0948072	-0.0701455	0.25976	2.82877	1.1518	0.254379	0.628096	-5.09772
CCL24	Olink CARDIOVASCULAR III(v.6112)	O00175	C-C motif chemokine 24 (CCL24)	-0.290819	-0.801768	0.22013	5.71176	-1.14062	0.258964	0.63451	-5.109
COL18A1	Olink CARDIOMETABOLIC(v.3602)	P39060	Collagen alpha-1(XVIII) chain (COL18A1)	0.146164	-0.111283	0.403611	4.836	1.13776	0.260149	0.63451	-5.11188
CRADD	Olink NEURO EXPLORATORY(v.3901)	P78560	Death domain-containing protein	-0.237946	-0.662009	0.186117	7.36442	-1.12446	0.265696	0.637844	-5.12513
CTSZ	Olink CARDIOVASCULAR III(v.6112)	Q9UBR2	Cathepsin Z (CTSZ)	0.13101	-0.104709	0.366728	6.04937	1.1138	0.270205	0.637844	-5.13565
CNDP1	Olink CARDIOMETABOLIC(v.3602)	Q96KN2	Beta-Ala-His dipeptidase (CNDP1)	-0.164246	-0.460674	0.132182	5.01785	-1.11038	0.271662	0.637844	-5.13901
PMVK	Olink NEURO EXPLORATORY(v.3901)	Q15126	Phosphomevalonatekinase	-0.284161	-0.80085	0.232528	8.34319	-1.10213	0.275201	0.637844	-5.14706
CPB1	Olink CARDIOVASCULAR III(v.6112)	P15086	Carboxypeptidase B (CPB1)	0.266733	-0.220137	0.753603	6.75535	1.09789	0.27703	0.637844	-5.15117
CD5	Olink IMMUNO-ONCOLOGY(v.3101)	P06127	T-cell surface glycoprotein CD5 (CD5)	0.127641	-0.106228	0.361509	5.82874	1.09374	0.278831	0.637844	-5.15519
TWEAK	Olink IMMUNO-ONCOLOGY(v.3101)	O43508	Tumor necrosis factor ligand superfamily member 12	0.083503	-0.0699135	0.23692	9.53031	1.09075	0.280132	0.637844	-5.15807
AXL	Olink CARDIOVASCULAR III(v.6112)	P30530	Tyrosine-protein kinase receptor UFO (AXL)	0.116383	-0.0978316	0.330597	9.66075	1.08877	0.280998	0.637844	-5.15997
FHIT	Olink NEURO EXPLORATORY(v.3901)	P49789	Bis(5'-adenosyl)-triphosphatase	-0.188435	-0.536066	0.159196	1.6042	-1.08627	0.282091	0.637844	-5.16237
IL3RA	Olink NEURO EXPLORATORY(v.3901)	P26951	Interleukin-3receptorsubunitalpha	-0.107964	-0.308105	0.0921769	2.65077	-1.08103	0.284394	0.637844	-5.16739
CST5	Olink INFLAMMATION(v.3021)	P28325	Cystatin D (CST5)	0.133549	-0.114902	0.382001	6.40795	1.0772	0.286088	0.637844	-5.17104
ABHD14B	Olink NEURO EXPLORATORY(v.3901)	Q96IU4	ProteinABHD14B	-0.115169	-0.329809	0.0994713	1.47318	-1.07528	0.28694	0.637844	-5.17287
IL-20RA	Olink INFLAMMATION(v.3021)	Q9UHF4	Interleukin-20 receptor subunit alpha (IL-20RA)	0.128793	-0.11184	0.369426	1.74863	1.07259	0.288134	0.637844	-5.17542
GNLY	Olink CARDIOMETABOLIC(v.3602)	P22749	Granulysin (GNLY)	0.181463	-0.157926	0.520852	1.85146	1.07149	0.288624	0.637844	-5.17646
KIRREL2	Olink NEURO EXPLORATORY(v.3901)	Q6UWL6	KinofIRRE-likeprotein2	0.117687	-0.107077	0.342452	3.88419	1.04929	0.298626	0.645501	-5.19726
CD40	Olink IMMUNO-ONCOLOGY(v.3101)	P25942	CD40L receptor (CD40)	0.122152	-0.111857	0.356161	11.9481	1.04608	0.300094	0.645501	-5.20024
ICOSLG	Olink IMMUNO-ONCOLOGY(v.3101)	O75144	ICOS ligand	0.0984577	-0.0909814	0.287897	6.36103	1.04154	0.302176	0.645501	-5.20443
UMOD	Olink CARDIOMETABOLIC(v.3602)	P07911	Uromodulin (UMOD)	-0.0997966	-0.291859	0.0922659	1.94957	-1.04128	0.302294	0.645501	-5.20467
CXCL1	Olink INFLAMMATION(v.3021)	P09341	C-X-C motif chemokine 1 (CXCL1)	-0.28466	-0.834558	0.265238	9.54485	-1.03739	0.30409	0.645501	-5.20826
IL2-RA	Olink CARDIOVASCULAR III(v.6112)	P01589	Interleukin-2 receptor subunit alpha (IL2-RA)	0.138673	-0.130072	0.407418	4.39711	1.03407	0.305625	0.645501	-5.2113
NAA10	Olink NEURO EXPLORATORY(v.3901)	P41227	N-alpha-acetyltransferase 10	-0.242261	-0.712725	0.228203	4.50678	-1.03194	0.306613	0.645501	-5.21324
NID1	Olink CARDIOMETABOLIC(v.3602)	P14543	Nidogen-1 (NID1)	0.0992232	-0.095263	0.293709	4.24406	1.0224	0.311063	0.649947	-5.22192
CHL1	Olink CARDIOMETABOLIC(v.3602)	O00533	Neural cell adhesion molecule L1-like protein (CHL1)	-0.110068	-0.328317	0.108181	4.7418	-1.01066	0.316601	0.649947	-5.23249
FGF-23	Olink INFLAMMATION(v.3021)	Q9GZV9	Fibroblast growth factor 23 (FGF-23)	0.155584	-0.153063	0.46423	3.31184	1.01018	0.316828	0.649947	-5.23291
NPM1	Olink NEURO EXPLORATORY(v.3901)	P06748	Nucleophosmin	-0.220024	-0.657336	0.217288	2.6575	-1.00826	0.317738	0.649947	-5.23463
CD46	Olink CARDIOMETABOLIC(v.3602)	P15529	Membrane cofactor protein (CD46)	0.131443	-0.131407	0.394294	4.75077	1.00213	0.320662	0.649947	-5.24008
PTS	Olink NEURO EXPLORATORY(v.3901)	Q03393	6-pyruvoyltetrahydrobiopterinsynthase	0.147154	-0.147244	0.441552	3.76813	1.00169	0.320874	0.649947	-5.24048
CASP-3	Olink CARDIOVASCULAR III(v.6112)	P42574	Caspase-3 (CASP-3)	-0.216102	-0.651814	0.219611	8.27378	-0.993927	0.324606	0.649947	-5.24734
WWP2	Olink NEURO EXPLORATORY(v.3901)	O00308	NEDD4-likeE3ubiquitin-proteinligase	-0.143718	-0.433653	0.146217	6.42115	-0.993362	0.324879	0.649947	-5.24784
VEGFC	Olink IMMUNO-ONCOLOGY(v.3101)	P49767	Vascular endothelial growth factor C	0.192356	-0.195777	0.580488	1.52056	0.993166	0.324974	0.649947	-5.24801
DPEP2	Olink NEURO EXPLORATORY(v.3901)	Q9H4A9	Dipeptidase 2	-0.0705657	-0.214099	0.0729682	2.88501	-0.985225	0.328823	0.651135	-5.25498
CCL25	Olink INFLAMMATION(v.3021)	O15444	C-C motif chemokine 25 (CCL25)	-0.108423	-0.331179	0.114332	7.09221	-0.975418	0.333619	0.657377	-5.2635
CDH5	Olink CARDIOVASCULAR III(v.6112)	P33151	Cadherin-5 (CDH5)	-0.0931008	-0.287331	0.101129	5.10923	-0.96058	0.340963	0.668554	-5.27625
t-PA	Olink CARDIOVASCULAR III(v.6112)	P00750	Tissue-type plasminogen activator (t-PA)	0.143572	-0.161865	0.449009	7.15778	0.941986	0.350314	0.67725	-5.29195
CA4	Olink CARDIOMETABOLIC(v.3602)	P22748	Carbonic anhydrase 4 (CA4)	0.13743	-0.155215	0.430075	3.06114	0.941099	0.350765	0.67725	-5.29269
CD63	Olink NEURO EXPLORATORY(v.3901)	P08962	CD63antigen	-0.153554	-0.481035	0.173926	6.31695	-0.939665	0.351493	0.67725	-5.29389
PSME1	Olink NEURO EXPLORATORY(v.3901)	Q06323	Proteasomeactivatorcomplexsubunit1	-0.11929	-0.374056	0.135476	3.53227	-0.938335	0.35217	0.67725	-5.295
OSMR	Olink CARDIOMETABOLIC(v.3602)	Q99650	Oncostatin-M-specific receptor subunit beta (OSMR)	0.058048	-0.0669414	0.183037	1.23032	0.930701	0.356071	0.679137	-5.30134
ITGB2	Olink CARDIOVASCULAR III(v.6112)	P05107	Integrin beta-2 (ITGB2)	-0.0934378	-0.296088	0.109212	6.05291	-0.924	0.359518	0.681551	-5.30686
FGF-5	Olink INFLAMMATION(v.3021)	P12034		0.0850963	-0.100804	0.270997	1.73048	0.917332	0.362969	0.684848	-5.31232
IL18	Olink IMMUNO-ONCOLOGY(v.3101)	Q14116	Interleukin-18 (IL-18)	0.209918	-0.253335	0.673172	9.58561	0.908087	0.367789	0.690027	-5.31982
FUT8	Olink NEURO EXPLORATORY(v.3901)	Q9BYC5	Alpha-(1,6)-fucosyltransferase	-0.127187	-0.40899	0.154616	0.858131	-0.904468	0.369687	0.690027	-5.32273
PTPRS	Olink CARDIOMETABOLIC(v.3602)	Q13332	Receptor-type tyrosine-protein phosphatase S (PTPRS)	0.0712272	-0.0869878	0.229442	1.98059	0.902183	0.370889	0.690027	-5.32457
ISLR2	Olink NEURO EXPLORATORY(v.3901)	Q6UXK2	Immunoglobulinsuperfamilycontainingleucinerichrepeatprotein2	-0.162946	-0.527376	0.201483	2.68842	-0.896038	0.374133	0.692839	-5.32949
CASP-8	Olink INFLAMMATION(v.3021)	Q14790	Caspase 8 (CASP-8 )	-0.118841	-0.386439	0.148758	3.26055	-0.889975	0.377351	0.695578	-5.3343
PCOLCE	Olink CARDIOMETABOLIC(v.3602)	Q15113	Procollagen C-endopeptidase enhancer 1 (PCOLCE)	0.148777	-0.192533	0.490088	6.97813	0.87354	0.386163	0.705708	-5.3472
AZU1	Olink CARDIOVASCULAR III(v.6112)	P20160	Azurocidin (AZU1)	0.145647	-0.191106	0.4824	3.02508	0.866733	0.389849	0.705708	-5.35248
MMP12	Olink IMMUNO-ONCOLOGY(v.3101)	P39900	Macrophage metalloproteinase-12	0.151148	-0.199316	0.501612	6.2599	0.86428	0.391183	0.705708	-5.35437
ICAM-2	Olink CARDIOVASCULAR III(v.6112)	P13598	Intercellular adhesion molecule 2 (ICAM-2)	0.0942163	-0.124467	0.3129	6.09902	0.863387	0.39167	0.705708	-5.35505
TFPI	Olink CARDIOVASCULAR III(v.6112)	P10646	Tissue factor pathway inhibitor (TFPI)	0.0736817	-0.0979818	0.245345	9.78981	0.860157	0.393432	0.705708	-5.35753
AARSD1	Olink NEURO EXPLORATORY(v.3901)	Q9BTE6	Alanyl-tRNAeditingproteinAarsd1	-0.126712	-0.425865	0.172441	3.7514	-0.848831	0.39965	0.707943	-5.36615
TNFRSF10C	Olink CARDIOVASCULAR III(v.6112)	O14798	Tumor necrosis factor receptor superfamily member 10C (TNFRSF10C)	-0.125917	-0.42481	0.172976	7.42633	-0.844241	0.402188	0.707943	-5.36962
MEPE	Olink CARDIOVASCULAR III(v.6112)	Q9NQ76	Matrix extracellular phosphoglycoprotein (MEPE)	0.102677	-0.142631	0.347986	6.23252	0.838798	0.405209	0.707943	-5.3737
DPP4	Olink CARDIOMETABOLIC(v.3602)	P27487	Dipeptidyl peptidase 4 (DPP4)	0.0754156	-0.104892	0.255723	2.40877	0.838194	0.405546	0.707943	-5.37415
CD33	Olink NEURO EXPLORATORY(v.3901)	P20138	Myeloid cell surface antigen CD33	0.261054	-0.364685	0.886792	4.16385	0.836051	0.406739	0.707943	-5.37575
vWF	Olink CARDIOVASCULAR III(v.6112)	P04275	von Willebrand factor (vWF)	0.135374	-0.191028	0.461776	5.83606	0.831147	0.40948	0.707943	-5.3794
IL-1RT1	Olink CARDIOVASCULAR III(v.6112)	P14778	Interleukin-1 receptor type 1 (IL-1RT1)	0.073739	-0.104333	0.251811	6.99567	0.829845	0.41021	0.707943	-5.38036
BLM hydrolase	Olink CARDIOVASCULAR III(v.6112)	Q13867	Bleomycin hydrolase (BLM hydrolase)	0.0757744	-0.107818	0.259367	3.06423	0.827113	0.411743	0.707943	-5.38238
LAP TGF-beta-1	Olink IMMUNO-ONCOLOGY(v.3101)	P01137	Latency-associated peptide transforming growth factor beta 1 (LAP TGF-beta-1)	0.0695919	-0.100943	0.240127	2.41784	0.817788	0.417003	0.707943	-5.38922
CXCL12	Olink IMMUNO-ONCOLOGY(v.3101)	P48061	Stromal cell-derived factor 1	0.0549252	-0.0801757	0.190026	2.40662	0.814722	0.418741	0.707943	-5.39145
CARHSP1	Olink NEURO EXPLORATORY(v.3901)	Q9Y2V2	Calcium-regulatedheat-stableprotein1	0.146876	-0.21622	0.509972	3.24728	0.810637	0.421064	0.707943	-5.39441
TIMD4	Olink CARDIOMETABOLIC(v.3602)	Q96H15	T-cell immunoglobulin and mucin domain-containing protein 4 (TIMD4)	0.130919	-0.194704	0.456542	4.44317	0.805719	0.423871	0.707943	-5.39796
TLT-2	Olink CARDIOVASCULAR III(v.6112)	Q5T2D2	Trem-like transcript 2 protein (TLT-2)	0.088056	-0.131077	0.307189	5.64959	0.805282	0.424121	0.707943	-5.39827
CCL4	Olink IMMUNO-ONCOLOGY(v.3101)	P13236	C-C motif chemokine 4 (CCL4 )	0.131229	-0.19574	0.458197	8.1195	0.804301	0.424682	0.707943	-5.39898
CRTAM	Olink IMMUNO-ONCOLOGY(v.3101)	O95727	Cytotoxic and regulatory T-cell molecule	0.113234	-0.170437	0.396904	5.56024	0.79994	0.427183	0.707943	-5.4021
EGF	Olink IMMUNO-ONCOLOGY(v.3101)	P01133	Pro-epidermal growth factor	-0.209092	-0.736149	0.317966	8.68937	-0.795013	0.430019	0.707943	-5.40561
LILRB1	Olink CARDIOMETABOLIC(v.3602)	Q8NHL6	Leukocyte immunoglobulin-like receptor subfamily B member 1 (LILRB1)	-0.0817668	-0.288421	0.124887	3.03591	-0.792921	0.431227	0.707943	-5.40709
TNXB	Olink CARDIOMETABOLIC(v.3602)	P22105	Tenascin-X (TNXB)	-0.068018	-0.239937	0.103901	1.80526	-0.79286	0.431262	0.707943	-5.40713
ENG	Olink CARDIOMETABOLIC(v.3602)	P17813	Endoglin (ENG)	-0.0593175	-0.209436	0.0908013	3.23611	-0.791852	0.431845	0.707943	-5.40785
CRTAC1	Olink CARDIOMETABOLIC(v.3602)	Q9NQ79	Cartilage acidic protein 1 (CRTAC1)	0.176235	-0.271786	0.624255	5.49856	0.788296	0.433904	0.708415	-5.41035
CCL20	Olink IMMUNO-ONCOLOGY(v.3101)	P78556	C-C motif chemokine 20 (CCL20)	0.21071	-0.329009	0.75043	6.59064	0.782373	0.437347	0.711133	-5.41451
DSG3	Olink NEURO EXPLORATORY(v.3901)	P32926	Desmoglein-3	0.0944044	-0.155842	0.34465	7.94746	0.755999	0.452872	0.722367	-5.43263
TRAIL	Olink IMMUNO-ONCOLOGY(v.3101)	P50591	TNF-related apoptosis-inducing ligand (TRAIL)	-0.0638815	-0.233545	0.105782	8.51194	-0.75454	0.45374	0.722367	-5.43362
CD93	Olink CARDIOVASCULAR III(v.6112)	Q9NPY3	Complement component C1q receptor (CD93)	0.0725291	-0.12035	0.265408	11.508	0.75357	0.454318	0.722367	-5.43427
TIE1	Olink CARDIOMETABOLIC(v.3602)	P35590	Tyrosine-protein kinase receptor Tie-1 (TIE1)	-0.0617139	-0.225858	0.10243	2.03967	-0.75345	0.454389	0.722367	-5.43435
VASN	Olink CARDIOMETABOLIC(v.3602)	Q6EMK4	Vasorin (VASN)	0.0699447	-0.117151	0.25704	2.5685	0.749183	0.456936	0.722367	-5.43722
F11	Olink CARDIOMETABOLIC(v.3602)	P03951	Coagulation factor XI (F11)	0.072491	-0.122742	0.267724	8.03361	0.744094	0.459983	0.722367	-5.44061
IL-1RT2	Olink CARDIOVASCULAR III(v.6112)	P27930	Interleukin-1 receptor type 2 (IL-1RT2)	-0.0703397	-0.259966	0.119287	5.50736	-0.743357	0.460425	0.722367	-5.4411
PGLYRP1	Olink CARDIOVASCULAR III(v.6112)	O75594	Peptidoglycan recognition protein 1 (PGLYRP1)	0.0809805	-0.137373	0.299334	7.66242	0.743218	0.460509	0.722367	-5.44119
FCGR3B	Olink CARDIOMETABOLIC(v.3602)	O75015	Low affinity immunoglobulin gamma Fc region receptor III-B (FCGR3B)	0.0927254	-0.159748	0.345199	3.80584	0.736002	0.464854	0.723301	-5.44597
EN-RAGE	Olink INFLAMMATION(v.3021)	P80511	Protein S100-A12 (EN-RAGE )	0.165919	-0.288162	0.619999	2.65913	0.732249	0.467122	0.723301	-5.44843
GGT5	Olink NEURO EXPLORATORY(v.3901)	P36269	Glutathionehydrolase5proenzyme	0.0736096	-0.128251	0.27547	3.34822	0.730767	0.46802	0.723301	-5.4494
SCF	Olink INFLAMMATION(v.3021)	P21583	Stem cell factor (SCF)	0.066374	-0.115775	0.248523	9.68984	0.730243	0.468337	0.723301	-5.44974
GP6	Olink CARDIOVASCULAR III(v.6112)	Q9HCN6		-0.11189	-0.422113	0.198334	3.97781	-0.722788	0.472869	0.727162	-5.45459
SELP	Olink CARDIOVASCULAR III(v.6112)	P16109	P-selectin (SELP)	0.103701	-0.184869	0.39227	10.9281	0.720159	0.474473	0.727162	-5.45629
TRANCE	Olink INFLAMMATION(v.3021)	O14788	TNF-related activation-induced cytokine (TRANCE)	-0.123007	-0.466871	0.220857	4.85461	-0.716869	0.476485	0.727458	-5.4584
RBKS	Olink NEURO EXPLORATORY(v.3901)	Q9H477	Ribokinase	0.101004	-0.183592	0.385599	8.20741	0.711224	0.479948	0.729958	-5.46201
SCGB3A2	Olink CARDIOVASCULAR III(v.6112)	Q96PL1	Secretoglobin family 3A member 2 (SCGB3A2)	0.159336	-0.295992	0.614665	3.39263	0.701271	0.486087	0.736496	-5.4683
LILRB5	Olink CARDIOMETABOLIC(v.3602)	O75023	Leukocyte immunoglobulin-like receptor subfamily B member 5 (LILRB5)	-0.146695	-0.571766	0.278376	5.54774	-0.691591	0.4921	0.742792	-5.47433
CRIP2	Olink NEURO EXPLORATORY(v.3901)	P52943	Cysteine-rich protein 2	0.0654702	-0.125707	0.256647	4.03921	0.686283	0.495414	0.744984	-5.47761
SCGB1A1	Olink NEURO EXPLORATORY(v.3901)	P11684	Uteroglobin	0.0964539	-0.188277	0.381185	4.43899	0.678861	0.500069	0.749167	-5.48215
IL-17RA	Olink CARDIOVASCULAR III(v.6112)	Q96F46	Interleukin-17 receptor A (IL-17RA)	0.112846	-0.231084	0.456776	4.72553	0.657524	0.513584	0.762406	-5.49492
SERPINA7	Olink CARDIOMETABOLIC(v.3602)	P05543	Thyroxine-binding globulin (SERPINA7)	-0.0714996	-0.289957	0.146958	5.5067	-0.655894	0.514624	0.762406	-5.49588
CFHR5	Olink CARDIOMETABOLIC(v.3602)	Q9BXR6	Complement factor H-related protein 5 (CFHR5)	0.0727312	-0.155852	0.301315	8.61935	0.637635	0.526354	0.771451	-5.50647
PSP-D	Olink CARDIOVASCULAR III(v.6112)	P35247	Pulmonary surfactant-associated protein D (PSP-D)	0.150013	-0.323415	0.623441	3.52077	0.634996	0.528061	0.771451	-5.50797
PDCD1	Olink IMMUNO-ONCOLOGY(v.3101)	Q15116	Programmed cell death protein 1	0.0888044	-0.194416	0.372025	4.51335	0.628356	0.532369	0.771451	-5.51173
PON3	Olink CARDIOVASCULAR III(v.6112)	Q15166	Paraoxonase (PON 3) (PON3)	0.107738	-0.237258	0.452734	7.05521	0.62582	0.534018	0.771451	-5.51316
TIE2	Olink IMMUNO-ONCOLOGY(v.3101)	Q02763	Angiopoietin-1 receptor	-0.0441284	-0.185528	0.0972711	8.73661	-0.625413	0.534284	0.771451	-5.51339
PLA2G10	Olink NEURO EXPLORATORY(v.3901)	O15496	Group 10 secretory phospholipase A2	-0.173516	-0.730584	0.383552	5.84403	-0.624205	0.535071	0.771451	-5.51407
EIF4B	Olink NEURO EXPLORATORY(v.3901)	P23588	Eukaryotic translation initiation factor 4B	-0.08641	-0.36457	0.19175	8.3963	-0.622537	0.536158	0.771451	-5.515
VEGFR-2	Olink IMMUNO-ONCOLOGY(v.3101)	P35968	Vascular endothelial growth factor receptor 2	0.044024	-0.106337	0.194385	7.68256	0.586746	0.559772	0.802541	-5.53442
CCL11	Olink INFLAMMATION(v.3021)	P51671	Eotaxin-1 (CCL11)	0.0836175	-0.208296	0.375531	7.7144	0.574037	0.568281	0.80645	-5.54104
JAM-A	Olink CARDIOVASCULAR III(v.6112)	Q9Y624	Junctional adhesion molecule A (JAM-A)	0.117191	-0.298875	0.533257	6.43061	0.564453	0.574738	0.80645	-5.54594
PCSK9	Olink CARDIOVASCULAR III(v.6112)	Q8NBP7	Proprotein convertase subtilisin/kexin type 9 (PCSK9)	0.0529101	-0.135042	0.240862	3.61726	0.564142	0.574948	0.80645	-5.5461
GP1BA	Olink CARDIOMETABOLIC(v.3602)	P07359	Platelet glycoprotein Ib alpha chain (GP1BA)	0.113278	-0.289927	0.516483	6.81937	0.563011	0.575713	0.80645	-5.54667
SHPS-1	Olink CARDIOVASCULAR III(v.6112)	P78324	Tyrosine-protein phosphatase non-receptor type substrate 1 (SHPS-1)	0.0745405	-0.191408	0.340489	4.24972	0.561682	0.576612	0.80645	-5.54735
HMOX2	Olink NEURO EXPLORATORY(v.3901)	P30519	Hemeoxygenase2	0.0877025	-0.233594	0.408999	4.83607	0.547018	0.586577	0.81516	-5.55465
FOLR2	Olink NEURO EXPLORATORY(v.3901)	P14207	Folate receptor beta	0.0492847	-0.131434	0.230004	6.25452	0.546518	0.586918	0.81516	-5.55489
ANG-1	Olink IMMUNO-ONCOLOGY(v.3101)	Q15389	Angiopoietin-1	0.129026	-0.350379	0.608431	8.96882	0.539349	0.59182	0.81516	-5.55839
AXIN1	Olink INFLAMMATION(v.3021)	O15169	Axin-1 (AXIN1)	-0.117814	-0.556756	0.321128	5.50411	-0.537882	0.592826	0.81516	-5.5591
PAM	Olink CARDIOMETABOLIC(v.3602)	P19021	Peptidyl-glycine alpha-amidating monooxygenase (PAM)	0.0500074	-0.136408	0.236423	3.21211	0.537586	0.593029	0.81516	-5.55925
ALCAM	Olink CARDIOVASCULAR III(v.6112)	Q13740	CD166 antigen (ALCAM)	0.0442411	-0.123602	0.212084	8.10696	0.528225	0.599466	0.821186	-5.56373
TNC	Olink CARDIOMETABOLIC(v.3602)	P24821	Tenascin (TNC)	0.085983	-0.250705	0.422671	4.09838	0.511778	0.610853	0.827706	-5.57142
IFI30	Olink NEURO EXPLORATORY(v.3901)	P13284	Gamma-interferon-inducible lysosomal thiol reductase	0.0461135	-0.135691	0.227918	1.96223	0.508299	0.613274	0.827706	-5.57302
PAI	Olink CARDIOVASCULAR III(v.6112)	P05121	Plasminogen activator inhibitor 1 (PAI)	0.0904519	-0.269341	0.450245	5.97011	0.503804	0.616409	0.827706	-5.57506
GZMA	Olink IMMUNO-ONCOLOGY(v.3101)	P12544	Granzyme A	0.0554698	-0.167135	0.278074	6.20384	0.499365	0.619512	0.827706	-5.57706
CDCP1	Olink INFLAMMATION(v.3021)	Q9H5V8	CUB domain-containing protein 1 (CDCP1)	0.0831275	-0.251538	0.417793	4.49955	0.497771	0.620627	0.827706	-5.57778
CD244	Olink INFLAMMATION(v.3021)	Q9BZW8	Natural killer cell receptor 2B4 (CD244)	-0.0465919	-0.23425	0.141066	7.74871	-0.497554	0.62078	0.827706	-5.57788
ADAM15	Olink NEURO EXPLORATORY(v.3901)	Q13444	Disintegrin and metalloproteinase domain-containing protein 15	-0.0421357	-0.213645	0.129374	9.80091	-0.492332	0.624442	0.829823	-5.5802
CTSD	Olink CARDIOVASCULAR III(v.6112)	P07339	Cathepsin D (CTSD)	-0.0540569	-0.275649	0.167535	3.18553	-0.488871	0.626875	0.830298	-5.58173
SIRT2	Olink INFLAMMATION(v.3021)	Q8IXJ6	SIR2-like protein 2 (SIRT2)	-0.12228	-0.633674	0.389113	6.67367	-0.479178	0.633709	0.834449	-5.58595
PLTP	Olink CARDIOMETABOLIC(v.3602)	P55058	Phospholipid transfer protein (PLTP)	0.0367367	-0.117116	0.190589	2.76365	0.47851	0.634182	0.834449	-5.58624
ST6GAL1	Olink CARDIOMETABOLIC(v.3602)	P15907	Beta-galactoside alpha-2,6-sialyltransferase 1 (ST6GAL1)	0.0625698	-0.20389	0.329029	4.22886	0.470575	0.639803	0.836822	-5.58963
TNFSF14	Olink IMMUNO-ONCOLOGY(v.3101)	O43557	Tumor necrosis factor ligand superfamily member 14 (TNFSF14)	0.0779418	-0.254345	0.410229	5.184	0.47006	0.640169	0.836822	-5.58985
CDH15	Olink NEURO EXPLORATORY(v.3901)	P55291	Cadherin-15	0.102208	-0.337069	0.541485	6.66231	0.466275	0.642858	0.8376	-5.59144
PDGF subunit B	Olink IMMUNO-ONCOLOGY(v.3101)	P01127	Platelet-derived growth factor subunit B	-0.089726	-0.486219	0.306767	11.2708	-0.453501	0.65197	0.846714	-5.59673
MMP-1	Olink INFLAMMATION(v.3021)	P03956	Matrix metalloproteinase-1 (MMP-1)	0.103541	-0.364653	0.571736	11.1926	0.443183	0.65937	0.853553	-5.60089
Notch 3	Olink CARDIOVASCULAR III(v.6112)	Q9UM47	Neurogenic locus notch homolog protein 3 (Notch 3)	0.0426957	-0.15444	0.239831	6.37464	0.434026	0.665966	0.853823	-5.60451
FAS	Olink CARDIOVASCULAR III(v.6112)	P25445	Tumor necrosis factor receptor superfamily member 6 (FAS)	0.0462659	-0.167365	0.259897	6.60925	0.434003	0.665982	0.853823	-5.60452
CCL27	Olink NEURO EXPLORATORY(v.3901)	Q9Y4X3	C-Cmotifchemokine27	0.0347377	-0.128264	0.197739	6.32655	0.427076	0.670989	0.857494	-5.60721
MIC-A/B	Olink IMMUNO-ONCOLOGY(v.3101)	Q29983,Q29980	MHC class I polypeptide-related sequence A/B	-0.201738	-1.17359	0.770113	4.93867	-0.415992	0.679033	0.862287	-5.61142
LYVE1	Olink CARDIOMETABOLIC(v.3602)	Q9Y5Y7	Lymphatic vessel endothelial hyaluronic acid receptor 1 (LYVE1)	0.0408605	-0.156258	0.237978	6.98292	0.415406	0.679459	0.862287	-5.61164
TGFBI	Olink CARDIOMETABOLIC(v.3602)	Q15582	Transforming growth factor-beta-induced protein ig-h3 (TGFBI)	-0.0463617	-0.271358	0.178634	9.43731	-0.412934	0.681259	0.862287	-5.61256
MBL2	Olink CARDIOMETABOLIC(v.3602)	P11226	Mannose-binding protein C (MBL2)	0.135653	-0.527311	0.798616	9.57937	0.410048	0.683362	0.862287	-5.61363
CXCL13	Olink IMMUNO-ONCOLOGY(v.3101)	O43927	C-X-C motif chemokine 13	0.0703936	-0.288221	0.429009	9.15465	0.39337	0.695566	0.874925	-5.61967
FGFR2	Olink NEURO EXPLORATORY(v.3901)	P21802	Fibroblast growth factor receptor 2	0.0298754	-0.126167	0.185918	5.27313	0.383679	0.702694	0.878368	-5.62306
CNTN1	Olink CARDIOVASCULAR III(v.6112)	Q12860	Contactin-1 (CNTN1)	-0.0359912	-0.227181	0.155199	5.20292	-0.377249	0.707439	0.881544	-5.62526
APOM	Olink CARDIOMETABOLIC(v.3602)	O95445	Apolipoprotein M (APOM)	0.0389106	-0.172459	0.25028	7.03578	0.368911	0.713609	0.884644	-5.62807
BST2	Olink NEURO EXPLORATORY(v.3901)	Q10589	Bone marrow stromal antigen 2	0.0333394	-0.148258	0.214937	5.49976	0.367912	0.71435	0.884644	-5.6284
COL1A1	Olink CARDIOVASCULAR III(v.6112)	P02452	Collagen alpha-1(I) chain (COL1A1)	-0.0433114	-0.281435	0.194813	3.22421	-0.364498	0.716882	0.885039	-5.62953
NDRG1	Olink NEURO EXPLORATORY(v.3901)	Q92597	Protein NDRG1	-0.0327862	-0.214649	0.149076	2.67886	-0.36128	0.719273	0.885259	-5.63058
STAMBP	Olink INFLAMMATION(v.3021)	O95630	STAM-binding protein (STAMPB)	-0.0702898	-0.469522	0.328942	7.24314	-0.352828	0.725564	0.885656	-5.6333
IL7	Olink IMMUNO-ONCOLOGY(v.3101)	P13232	Interleukin-7 (IL-7)	-0.0635112	-0.42501	0.297988	5.63296	-0.352078	0.726124	0.885656	-5.63354
ICAM1	Olink CARDIOMETABOLIC(v.3602)	P05362	Intercellular adhesion molecule 1 (ICAM1)	-0.0387451	-0.259374	0.181884	6.92089	-0.351925	0.726238	0.885656	-5.63359
CLSTN1	Olink NEURO EXPLORATORY(v.3901)	O94985	Calsyntenin-1	-0.0646236	-0.440647	0.3114	2.46041	-0.344408	0.731852	0.887463	-5.63595
C2	Olink CARDIOMETABOLIC(v.3602)	P06681	Complement C2 (C2)	-0.043601	-0.297602	0.2104	7.32078	-0.343999	0.732157	0.887463	-5.63608
NOTCH1	Olink CARDIOMETABOLIC(v.3602)	P46531	Neurogenic locus notch homolog protein 1 (NOTCH1)	0.0252638	-0.12466	0.175187	4.36599	0.337694	0.736878	0.890487	-5.63801
TCN2	Olink CARDIOMETABOLIC(v.3602)	P20062	Transcobalamin-2 (TCN2)	-0.0392353	-0.278797	0.200327	4.99753	-0.328212	0.743996	0.894528	-5.64086
COMP	Olink CARDIOMETABOLIC(v.3602)	P49747	Cartilage oligomeric matrix protein (COMP)	0.0403831	-0.206887	0.287653	8.92394	0.327284	0.744694	0.894528	-5.64114
LIF-R	Olink INFLAMMATION(v.3021)	P42702	Leukemia inhibitory factor receptor (LIF-R)	0.0227271	-0.118288	0.163743	4.77067	0.322979	0.747935	0.895318	-5.6424
CD163	Olink CARDIOVASCULAR III(v.6112)	Q86VB7	Scavenger receptor cysteine-rich type 1 protein M130 (CD163)	-0.0474555	-0.344214	0.249302	8.5615	-0.320465	0.749829	0.895318	-5.64313
CCL15	Olink CARDIOVASCULAR III(v.6112)	Q16663	C-C motif chemokine 15 (CCL15)	0.0563106	-0.303452	0.416073	7.80343	0.313668	0.754958	0.897387	-5.64507
ADA	Olink INFLAMMATION(v.3021)	P00813	Adenosine Deaminase (ADA)	-0.0325462	-0.241441	0.176349	6.22735	-0.312225	0.756049	0.897387	-5.64548
F7	Olink CARDIOMETABOLIC(v.3602)	P08709	Coagulation factor VII (F7)	0.0381561	-0.211551	0.287863	5.35502	0.306217	0.760594	0.900112	-5.64716
GAS6	Olink CARDIOMETABOLIC(v.3602)	Q14393	Growth arrest-specific protein 6 (GAS6)	0.0321724	-0.180464	0.244809	4.71532	0.303209	0.762873	0.900146	-5.64798
TNFB	Olink INFLAMMATION(v.3021)	P01374	TNF-beta (TNFB)	-0.0342453	-0.264165	0.195674	5.40604	-0.298484	0.766457	0.901714	-5.64927
CCL5	Olink CARDIOMETABOLIC(v.3602)	P13501	C-C motif chemokine 5 (CCL5)	0.0666852	-0.392653	0.526023	6.87153	0.290933	0.772196	0.905801	-5.65128
ITGAM	Olink CARDIOMETABOLIC(v.3602)	P11215	Integrin alpha-M (ITGAM)	0.0529721	-0.344462	0.450406	2.43998	0.267103	0.790388	0.922031	-5.65728
AOC3	Olink CARDIOMETABOLIC(v.3602)	Q16853	Membrane primary amine oxidase (AOC3)	0.0238713	-0.155451	0.203193	4.10288	0.266771	0.790642	0.922031	-5.65736
PDGF subunit A	Olink CARDIOVASCULAR III(v.6112)	P04085	Platelet-derived growth factor subunit A (PDGF subunit A)	-0.0426695	-0.376944	0.291605	4.43316	-0.255806	0.799054	0.929132	-5.65994
SELE	Olink CARDIOVASCULAR III(v.6112)	P16581	E-selectin (SELE)	-0.0440594	-0.409139	0.321021	12.3778	-0.24185	0.809795	0.933481	-5.66308
CD70	Olink IMMUNO-ONCOLOGY(v.3101)	P32970	CD70 antigen	0.0354195	-0.27125	0.342089	4.0765	0.231456	0.817819	0.939212	-5.6653
NT-3	Olink INFLAMMATION(v.3021)	P20783	Neurotrophin-3 (NT-3)	-0.0297775	-0.289988	0.230432	2.66413	-0.22933	0.819462	0.939212	-5.66574
CXCL6	Olink INFLAMMATION(v.3021)	P80162	C-X-C motif chemokine 6 (CXCL6)	0.0495288	-0.391395	0.490453	9.33819	0.225108	0.822729	0.940262	-5.66661
AP-N	Olink CARDIOVASCULAR III(v.6112)	P15144	Aminopeptidase N (AP-N)	0.0152015	-0.130261	0.160664	5.45002	0.209427	0.834888	0.947426	-5.66969
PECAM-1	Olink CARDIOVASCULAR III(v.6112)	P16284	Platelet endothelial cell adhesion molecule (PECAM-1)	0.0332261	-0.288992	0.355444	5.81396	0.206645	0.837049	0.947426	-5.67021
CCL16	Olink CARDIOVASCULAR III(v.6112)	O15467	C-C motif chemokine 16 (CCL16)	-0.0320228	-0.344479	0.280433	7.30966	-0.205384	0.838029	0.947426	-5.67044
C1QTNF1	Olink CARDIOMETABOLIC(v.3602)	Q9BXJ1	Complement C1q tumor necrosis factor-related protein 1 (C1QTNF1)	0.027286	-0.239691	0.294263	4.82008	0.204815	0.838472	0.947426	-5.67055
PRTN3	Olink CARDIOVASCULAR III(v.6112)	P24158	Myeloblastin (PRTN3)	0.0263875	-0.257323	0.310098	4.22073	0.186388	0.852825	0.96093	-5.67381
KIT	Olink CARDIOMETABOLIC(v.3602)	P10721	Mast/stem cell growth factor receptor Kit (KIT)	0.0184284	-0.190551	0.227408	4.52383	0.176718	0.860378	0.965819	-5.67539
PFDN2	Olink NEURO EXPLORATORY(v.3901)	Q9UHV9	Prefoldinsubunit2	-0.0173627	-0.216957	0.182232	2.50247	-0.174327	0.862248	0.965819	-5.67577
CD28	Olink IMMUNO-ONCOLOGY(v.3101)	P10747	T-cell-specific surface glycoprotein CD28	-0.0159023	-0.204854	0.173049	2.46033	-0.168657	0.866684	0.965819	-5.67665
KLRD1	Olink IMMUNO-ONCOLOGY(v.3101)	Q13241	Natural killer cells antigen CD94	0.0263396	-0.287708	0.340388	6.59443	0.168077	0.867138	0.965819	-5.67674
AKT1S1	Olink NEURO EXPLORATORY(v.3901)	Q96B36	Proline-richAKT1substrate1	-0.0324303	-0.425362	0.360502	6.5023	-0.165398	0.869237	0.965819	-5.67714
CA1	Olink CARDIOMETABOLIC(v.3602)	P00915	Carbonic anhydrase 1 (CA1)	0.0291811	-0.342773	0.401135	7.42623	0.15722	0.875647	0.967565	-5.67833
NRP1	Olink CARDIOMETABOLIC(v.3602)	O14786	Neuropilin-1 (NRP1)	0.0104002	-0.130866	0.151667	1.14523	0.147536	0.883248	0.973276	-5.67967
TPPP3	Olink NEURO EXPLORATORY(v.3901)	Q9BW30	Tubulinpolymerization-promotingproteinfamilymember3	0.0147697	-0.193354	0.222893	2.28362	0.142215	0.887429	0.975197	-5.68036
RETN	Olink CARDIOVASCULAR III(v.6112)	Q9HD89	Resistin (RETN)	0.0172546	-0.245434	0.279943	6.58536	0.131631	0.895756	0.975679	-5.68167
MFAP5	Olink CARDIOMETABOLIC(v.3602)	Q13361	Microfibrillar-associated protein 5 (MFAP5)	0.0144529	-0.207904	0.23681	2.76234	0.130257	0.896838	0.975679	-5.68184
IGFBP-7	Olink CARDIOVASCULAR III(v.6112)	Q16270	Insulin-like growth factor-binding protein 7 (IGFBP-7)	0.0128771	-0.196144	0.221899	8.42911	0.123459	0.902193	0.975679	-5.68261
CCL19	Olink INFLAMMATION(v.3021)	Q99731	C-C motif chemokine 19 (CCL19)	-0.0245233	-0.424278	0.375232	9.56705	-0.122936	0.902605	0.975679	-5.68267
Ep-CAM	Olink CARDIOVASCULAR III(v.6112)	P16422	Epithelial cell adhesion molecule (Ep-CAM)	-0.0365219	-0.632609	0.559565	6.58557	-0.122784	0.902726	0.975679	-5.68269
CES1	Olink CARDIOMETABOLIC(v.3602)	P23141	Liver carboxylesterase 1 (CES1)	-0.0258828	-0.451232	0.399467	3.98922	-0.121944	0.903387	0.975679	-5.68278
VCAM1	Olink CARDIOMETABOLIC(v.3602)	P19320	Vascular cell adhesion protein 1 (VCAM1)	-0.0134324	-0.237806	0.210941	5.80051	-0.119971	0.904942	0.975679	-5.683
ANGPT2	Olink IMMUNO-ONCOLOGY(v.3101)	O15123	Angiopoietin-2	0.0136573	-0.227463	0.254778	6.32608	0.113508	0.91004	0.976932	-5.68368
IL-18R1	Olink INFLAMMATION(v.3021)	Q13478	Interleukin-18 receptor 1 (IL-18R1)	0.00967806	-0.171301	0.190657	8.93953	0.107166	0.915047	0.976932	-5.68431
Flt3L	Olink INFLAMMATION(v.3021)	P49771	Fms-related tyrosine kinase 3 ligand (Flt3L)	-0.0144644	-0.287969	0.25904	10.2665	-0.105982	0.915982	0.976932	-5.68443
SERPINA5	Olink CARDIOMETABOLIC(v.3602)	P05154	Plasma serine protease inhibitor (SERPINA5)	-0.0149864	-0.298448	0.268476	8.11799	-0.10595	0.916007	0.976932	-5.68443
PLXNB2	Olink CARDIOMETABOLIC(v.3602)	O15031	Plexin-B2 (PLXNB2)	-0.00786393	-0.163373	0.147645	2.30511	-0.10134	0.919649	0.976932	-5.68486
MEGF9	Olink CARDIOMETABOLIC(v.3602)	Q9H1U4	Multiple epidermal growth factor-like domains protein 9 (MEGF9)	-0.00877659	-0.193673	0.17612	4.36347	-0.0951247	0.924561	0.978372	-5.68541
LDL receptor	Olink CARDIOVASCULAR III(v.6112)	P01130	Low-density lipoprotein receptor (LDL receptor)	0.0122042	-0.274204	0.298612	4.49708	0.0853925	0.932259	0.980394	-5.68621
ICAM3	Olink CARDIOMETABOLIC(v.3602)	P32942	Intercellular adhesion molecule 3 (ICAM3)	-0.00973642	-0.241387	0.221914	4.39101	-0.0842292	0.93318	0.980394	-5.6863
CD40-L	Olink IMMUNO-ONCOLOGY(v.3101)	P29965	CD40 ligand	-0.0204302	-0.5173	0.476439	7.21234	-0.0823998	0.934628	0.980394	-5.68643
GPNMB	Olink NEURO EXPLORATORY(v.3901)	Q14956	Transmembrane glycoprotein NMB	-0.00721622	-0.198017	0.183585	8.02122	-0.0757923	0.939859	0.981576	-5.68691
PROC	Olink CARDIOMETABOLIC(v.3602)	P04070	Vitamin K-dependent protein C (PROC)	-0.00677534	-0.226753	0.213202	5.50745	-0.0617232	0.951007	0.988983	-5.68778
IFNL1	Olink NEURO EXPLORATORY(v.3901)	Q8IU54	Interferon lambda-1	0.00961223	-0.347282	0.366507	2.07774	0.0539735	0.957152	0.988983	-5.68819
IGFBP3	Olink CARDIOMETABOLIC(v.3602)	P17936	Insulin-like growth factor-binding protein 3 (IGFBP3)	-0.00526224	-0.235862	0.225337	5.45192	-0.0457308	0.96369	0.988983	-5.68856
FCN2	Olink CARDIOMETABOLIC(v.3602)	Q15485	Ficolin-2 (FCN2)	0.00746849	-0.32729	0.342227	7.02655	0.0447093	0.964501	0.988983	-5.6886
MPO	Olink CARDIOVASCULAR III(v.6112)	P05164	Myeloperoxidase (MPO)	0.00466735	-0.227915	0.23725	3.68991	0.0402152	0.968067	0.988983	-5.68877
ANXA10	Olink NEURO EXPLORATORY(v.3901)	Q9UJ72	Annexin A10	0.0126601	-0.625357	0.650678	3.31255	0.0397651	0.968424	0.988983	-5.68879
SRP14	Olink NEURO EXPLORATORY(v.3901)	P37108	Signal recognition particle 14 kDa protein	-0.0057877	-0.348288	0.336712	3.92378	-0.0338642	0.973108	0.988983	-5.68899
RARRES2	Olink CARDIOVASCULAR III(v.6112)	Q99969	Retinoic acid receptor responder protein 2 (RARRES2)	0.00291016	-0.171555	0.177375	12.0351	0.0334276	0.973454	0.988983	-5.689
DEFB4A	Olink NEURO EXPLORATORY(v.3901)	O15263	Beta-defensin4A	0.0123774	-0.741101	0.765856	5.07918	0.0329195	0.973858	0.988983	-5.68901
FCAR	Olink NEURO EXPLORATORY(v.3901)	P24071	Immunoglobulin alpha Fc receptor	-0.00373848	-0.256767	0.24929	3.16472	-0.0296089	0.976486	0.988983	-5.68911
CDH17	Olink NEURO EXPLORATORY(v.3901)	Q12864	Cadherin-17	-0.00481895	-0.367187	0.357549	6.55594	-0.0266501	0.978835	0.988983	-5.68918
LILRB2	Olink CARDIOMETABOLIC(v.3602)	Q8N423	Leukocyte immunoglobulin-like receptor subfamily B member 2 (LILRB2)	0.00353411	-0.265493	0.272562	4.06592	0.0263257	0.979093	0.988983	-5.68919
THBS4	Olink CARDIOMETABOLIC(v.3602)	P35443	Thrombospondin-4 (THBS4)	0.00307082	-0.301854	0.307995	5.84739	0.0201817	0.983971	0.990013	-5.68932
EGFR	Olink CARDIOVASCULAR III(v.6112)	P00533	Epidermal growth factor receptor (EGFR)	-0.00125128	-0.134582	0.132079	3.47135	-0.0188071	0.985063	0.990013	-5.68934
ADGRG1	Olink IMMUNO-ONCOLOGY(v.3101)	Q9Y653	Adhesion G-protein coupled receptor G1	-0.00220936	-0.453117	0.448698	2.47462	-0.00981916	0.992201	0.99367	-5.68946
MAD1L1	Olink NEURO EXPLORATORY(v.3901)	Q9Y6D9	MitoticspindleassemblycheckpointproteinMAD1	0.00118319	-0.296329	0.298695	2.7672	0.0079698	0.99367	0.99367	-5.68948
MAD1L1	Olink NEURO EXPLORATORY(v.3901)	Q9Y6D9	MitoticspindleassemblycheckpointproteinMAD1	0.00118319	-0.296329	0.298695	2.7672	0.0079698	0.99367	0.99367	-5.68948

## Sheet: Nominally Significant Proteins
Protein	Panel	UniProt ID	Description	logFC	FC	CI.L	CI.R	AveExpr	t	P.Value	adj.P.Val	B
NF-L	Olink NEURO EXPLORATORY(v.3901)	P07196	Neurofilamentlightpolypeptide	0.592949	1.50833	0.294364	0.891534	5.15529	3.97965	0.000203675	0.08147	0.507709
IL-8	Olink INFLAMMATION(v.3021)	P10145	Interleukin-8 (IL-8)	0.596409	1.51195	0.26343	0.929389	5.48161	3.58941	0.000705721	0.141144	-0.521412			adj.P.Val < 0.20
VEGF-A	Olink IMMUNO-ONCOLOGY(v.3101)	P15692	Vascular endothelial growth factor A (VEGF-A)	0.33742	1.2635	0.137952	0.536888	9.17948	3.38996	0.00129879	0.14721	-1.02419			adj.P.Val < 0.25
TNFRSF12A	Olink IMMUNO-ONCOLOGY(v.3101)	Q9NP84	Tumor necrosis factor receptor superfamily member 12A	0.449021	1.36511	0.173819	0.724222	7.30667	3.26973	0.00185917	0.14721	-1.3188			FC > 50%
CX3CL1	Olink IMMUNO-ONCOLOGY(v.3101)	P78423	Fractalkine (CX3CL1 )	0.351566	1.27594	0.129495	0.573637	7.03899	3.17257	0.0024715	0.14721	-1.55195
LTBR	Olink CARDIOVASCULAR III(v.6112)	P36941	Lymphotoxin-beta receptor (LTBR)	0.346356	1.27135	0.126586	0.566127	4.79956	3.15827	0.00257618	0.14721	-1.58587
PHOSPHO1	Olink NEURO EXPLORATORY(v.3901)	Q8TCT1	Phosphoethanolamine/phosphocholinephosphatase	0.294286	1.22628	0.103926	0.484646	4.5736	3.09806	0.00306458	0.153229	-1.72765
MMP-3	Olink CARDIOVASCULAR III(v.6112)	P08254	Matrix metalloproteinase-3 (MMP-3)	0.525327	1.43926	0.168579	0.882074	8.51649	2.95097	0.00464583	0.184539	-2.06622
CD302	Olink NEURO EXPLORATORY(v.3901)	Q8IX05	CD302 antigen	0.357039	1.28079	0.11439	0.599688	4.92569	2.94872	0.00467506	0.184539	-2.07131
CCL23	Olink IMMUNO-ONCOLOGY(v.3101)	P55773	C-C motif chemokine 23 (CCL23)	0.401346	1.32074	0.125827	0.676864	11.4971	2.9192	0.00507483	0.184539	-2.13785
TIMP-4	Olink CARDIOVASCULAR III(v.6112)	Q99727	Metalloproteinase inhibitor 4 (TIMP4)	0.33549	1.26181	0.0948396	0.576141	4.35547	2.79376	0.00715373	0.238458	-2.41536
PTN	Olink IMMUNO-ONCOLOGY(v.3101)	P21246	Pleiotrophin	0.622638	1.53969	0.16722	1.07806	4.63779	2.73982	0.00826925	0.241252	-2.53201
CSF-1	Olink INFLAMMATION(v.3021)	P09603	Macrophage colony-stimulating factor 1 (CSF-1)	0.166201	1.1221	0.0433372	0.289066	10.5304	2.71085	0.00893228	0.241252	-2.59396
CXCL9	Olink IMMUNO-ONCOLOGY(v.3101)	Q07325	C-X-C motif chemokine 9 (CXCL9 )	0.607011	1.5231	0.146662	1.06736	9.12638	2.64244	0.0106959	0.241252	-2.73833
ST1A1	Olink INFLAMMATION(v.3021)	P50225	Sulfotransferase 1A1 (ST1A1)	-0.507692	0.703347	-0.895601	-0.119783	4.66705	-2.62281	0.0112578	0.241252	-2.77926
HO-1	Olink IMMUNO-ONCOLOGY(v.3101)	P09601	Heme oxygenase 1	0.28307	1.21678	0.0647559	0.501384	12.7542	2.59841	0.0119937	0.241252	-2.8298
ST2	Olink CARDIOVASCULAR III(v.6112)	Q01638	ST2 protein (ST2)	0.450859	1.36685	0.100079	0.801639	5.42691	2.57574	0.0127165	0.241252	-2.87645
MCP-1	Olink IMMUNO-ONCOLOGY(v.3101)	P13500	Monocyte chemotactic protein 1 (MCP-1)	0.350467	1.27497	0.076413	0.624522	11.2815	2.56275	0.0131481	0.241252	-2.90302
MB	Olink CARDIOVASCULAR III(v.6112)	P02144	Myoglobin (MB)	0.443854	1.36023	0.0948141	0.792895	8.37333	2.54836	0.0136419	0.241252	-2.93236
PIGF	Olink IMMUNO-ONCOLOGY(v.3101)	P49763	Placenta growth factor	0.240176	1.18114	0.0508704	0.429481	8.99446	2.54251	0.0138476	0.241252	-2.94425
TNFRSF4	Olink IMMUNO-ONCOLOGY(v.3101)	P43489	Tumor necrosis factor receptor superfamily member 4	0.377204	1.29882	0.0722787	0.682129	5.03045	2.47901	0.0162656	0.25024	-3.07193
EPHB4	Olink CARDIOVASCULAR III(v.6112)	P54760	Ephrin type-B receptor 4 (EPHB4)	0.240408	1.18133	0.0418771	0.43894	6.27434	2.4267	0.0185373	0.274626	-3.17524
FGF-21	Olink INFLAMMATION(v.3021)	Q9NSA1	Fibroblast growth factor 21 (FGF-21)	0.748444	1.67998	0.125499	1.37139	6.37648	2.40772	0.0194298	0.277569	-3.21231
HL-1	Olink NEURO EXPLORATORY(v.3901)	P07306	Asialoglycoproteinreceptor1	0.23629	1.17796	0.0368583	0.435722	2.5185	2.37436	0.0210919	0.287678	-3.27688
TNF-R1	Olink CARDIOVASCULAR III(v.6112)	P19438	Tumor necrosis factor receptor 1 (TNF-R1)	0.308361	1.2383	0.0446202	0.572102	7.67403	2.34303	0.0227677	0.287678	-3.33688
TFF3	Olink CARDIOVASCULAR III(v.6112)	Q07654	Trefoil factor 3 (TFF3)	0.330668	1.2576	0.0474855	0.613849	5.73317	2.34003	0.0229342	0.287678	-3.34259
SNCG	Olink NEURO EXPLORATORY(v.3901)	O76070	Gamma-synuclein	0.436672	1.35348	0.0594458	0.813897	3.43132	2.3198	0.0240863	0.287678	-3.38097
TGF-alpha	Olink INFLAMMATION(v.3021)	P01135	Transforming growth factor alpha (TGF-alpha)	0.231557	1.1741	0.0309681	0.432146	4.02261	2.31338	0.0244621	0.287678	-3.39308
DCN	Olink IMMUNO-ONCOLOGY(v.3101)	P07585	Decorin	0.222207	1.16652	0.0287242	0.415689	5.801	2.3015	0.0251718	0.287678	-3.41543
CD27	Olink IMMUNO-ONCOLOGY(v.3101)	P26842	CD27 antigen	0.238563	1.17982	0.0274121	0.449714	8.98276	2.26416	0.0275239	0.291718	-3.48511
NOS3	Olink IMMUNO-ONCOLOGY(v.3101)	P29474	Nitric oxide synthase, endothelial	-0.319656	0.801261	-0.603009	-0.0363041	1.9183	-2.26075	0.0277477	0.291718	-3.49141
NCR1	Olink IMMUNO-ONCOLOGY(v.3101)	O76036	Natural cytotoxicity triggering receptor	0.318683	1.24719	0.0350252	0.602342	4.34977	2.25144	0.0283682	0.291718	-3.50862
IGFBP-2	Olink CARDIOVASCULAR III(v.6112)	P18065	Insulin-like Growth Factor-Binding Protein 2 (IGFBP-2)	0.306309	1.23654	0.0334082	0.579209	9.11464	2.24932	0.0285111	0.291718	-3.51253
MMP-7	Olink IMMUNO-ONCOLOGY(v.3101)	P09237	Matrix metalloproteinase-7	0.258503	1.19624	0.027199	0.489808	9.85005	2.23964	0.0291718	0.291718	-3.53034
CETN2	Olink NEURO EXPLORATORY(v.3901)	P41208	Centrin-2	-0.421465	0.746666	-0.810073	-0.0328568	2.87125	-2.17343	0.0340661	0.33022	-3.6505
SIRL-1	Olink NEURO EXPLORATORY(v.3901)	Q6UX27	V-setandtransmembranedomain-containingprotein1	0.332535	1.25922	0.0236923	0.641377	1.83815	2.15772	0.0353278	0.33022	-3.67857
PD-L1	Olink IMMUNO-ONCOLOGY(v.3101)	Q9NZQ7	Programmed cell death 1 ligand 1 (PD-L1)	0.268244	1.20434	0.0187572	0.517732	6.01005	2.15466	0.0355789	0.33022	-3.68403
GDF-15	Olink CARDIOVASCULAR III(v.6112)	Q99988	Growth/differentiation factor 15 (GDF-15)	0.286038	1.21929	0.0148486	0.557228	6.8016	2.11372	0.0390839	0.347412	-3.75631
FASLG	Olink IMMUNO-ONCOLOGY(v.3101)	P48023	Fas antigen ligand	0.271798	1.20731	0.0128107	0.530785	7.16037	2.10312	0.040039	0.348165	-3.77484
TNF-alpha	Olink INFLAMMATION(v.3021)	P01375	Tumor necrosis factor (TNF)	0.292869	1.22507	0.00909934	0.576639	3.90988	2.06825	0.0433259	0.36345	-3.83524
IL-17A	Olink INFLAMMATION(v.3021)	Q16552	Interleukin-17A (IL-17A)	0.51713	1.43111	0.0148932	1.01937	2.44154	2.06342	0.0437996	0.36345	-3.84354
PRTFDC1	Olink NEURO EXPLORATORY(v.3901)	Q9NRG1	Phosphoribosyltransferase domain-containing protein 1	-0.600448	0.659549	-1.18567	-0.0152248	4.61034	-2.05613	0.0445226	0.36345	-3.85604
Gal-1	Olink IMMUNO-ONCOLOGY(v.3101)	P09382	Galectin-1	0.128182	1.09292	0.00132522	0.255039	7.6089	2.02493	0.0477344	0.375713	-3.9091
FKBP-7	Olink NEURO EXPLORATORY(v.3901)	Q9Y680	Peptidyl-prolyl cis-trans isomerase FKBP7	0.440283	1.35687	0.00117233	0.879393	1.53333	2.00934	0.0494123	0.375713	-3.93535

## Sheet: Class
Protein	Class
MMP-3	ECM
TIMP4	ECM
CCL23	Inflammation
CD302	Inflammation
CSF-1	Inflammation
CX3CL1	Inflammation
CXCL9	Inflammation
LTBR	Inflammation
MCP-1	Inflammation
ST2	Inflammation
TNFRSF12A	Inflammation
TNFRSF4	Inflammation
NEFL	Neurodegeneration
PTN	Neurodegeneration
IL8	Vascular
MB	Vascular
PGF	Vascular
VEGFA	Vascular
HO-1	Other
PHOSPHO1	Other
ST1A1	Other
