# Supplementary material for: Plasma biomarkers for prognosis of cognitive decline in patients with mild cognitive impairment
Source: Brain Commun. 2022 Jun 14;4(4):fcac155. doi: 10.1093/braincomms/fcac155 (PMC9257670; doi:10.1093/braincomms/fcac155)
Supplement: fcac155_Supplementary_Data [file fcac155_supplementary_data.zip › Supplementary Table 3 limma-AD-Other-Dementia.xlsx]

## Sheet: AD Dementia vs. Normal
Protein	Panel	UniProt ID	Description	logFC	CI.L	CI.R	AveExpr	t	P.Value	adj.P.Val	B
IGFBP-1	Olink CARDIOVASCULAR III(v.6112)	P08833	Insulin-like growth factor-binding protein 1 (IGFBP-1)	-0.745844	-1.30766	-0.184027	5.15281	-2.62308	0.00961171	0.970141	-3.51181
FcR-10	Olink CARDIOMETABOLIC(v.3602)	O75015	Low affinity immunoglobulin gamma Fc region receptor III-B (FCGR3B)	-0.327924	-0.617426	-0.0384213	3.83756	-2.23822	0.0266861	0.970141	-3.87257
CRTAM	Olink IMMUNO-ONCOLOGY(v.3101)	O95727	Cytotoxic and regulatory T-cell molecule	-0.311712	-0.609673	-0.0137516	5.5481	-2.06706	0.0404433	0.970141	-4.00823
IL-10	Olink IMMUNO-ONCOLOGY(v.3101)	P22301	Interleukin-10 (IL-10)	-0.303106	-0.595474	-0.0107368	3.90458	-2.04843	0.0422574	0.970141	-4.02303
CA3	Olink CARDIOMETABOLIC(v.3602)	P07451	Carbonic anhydrase 3 (CA3)	-0.277611	-0.549732	-0.0054893	2.68926	-2.01583	0.0456105	0.970141	-4.05291
TFF3	Olink CARDIOVASCULAR III(v.6112)	Q07654	Trefoil factor 3 (TFF3)	0.318655	0.0271594	0.610151	5.67111	2.15996	0.0323602	0.970141	-3.93261
ST1A1	Olink INFLAMMATION(v.3021)	P50225	Sulfotransferase 1A1 (ST1A1)	0.369918	0.00505899	0.734777	4.83382	2.00326	0.0469459	0.970141	-4.05839
NF-L	Olink NEURO EXPLORATORY(v.3901)	P07196	Neurofilamentlightpolypeptide	0.373226	0.0387749	0.707677	5.12461	2.20494	0.0289771	0.970141	-3.89493
PTP-1B	Olink NEURO EXPLORATORY(v.3901)	P18031	Tyrosine-protein phosphatase non-receptor type 1	0.482238	0.0284567	0.936018	6.44747	2.09977	0.0374187	0.970141	-3.98195
FGF-19	Olink INFLAMMATION(v.3021)	O95750	Fibroblast growth factor 19 (FGF-19)	0.535261	0.0224716	1.04805	9.29935	2.06245	0.0408853	0.970141	-4.0119
PRTFDC1	Olink NEURO EXPLORATORY(v.3901)	Q9NRG1	Phosphoribosyltransferase domain-containing protein 1	0.55738	0.0176133	1.09715	4.79929	2.04034	0.0430661	0.970141	-4.02941
CXCL5	Olink IMMUNO-ONCOLOGY(v.3101)	P42830	C-X-C motif chemokine 5 (CXCL5)	0.596659	-0.00247662	1.1958	11.9354	1.9677	0.0509424	0.970141	-4.08574
MMP-10	Olink INFLAMMATION(v.3021)	P09238	Matrix metalloproteinase-10 (MMP-10)	0.302765	-0.0022936	0.607823	9.18513	1.96101	0.0517253	0.970141	-4.09083
DPEP2	Olink NEURO EXPLORATORY(v.3901)	Q9H4A9	Dipeptidase 2	-0.1568	-0.318787	0.00518741	2.88975	-1.91259	0.0577015	0.970141	-4.12721
PPP3R1	Olink NEURO EXPLORATORY(v.3901)	P63098	CalcineurinsubunitBtype1	0.232559	-0.0118855	0.477004	5.34315	1.8798	0.0620707	0.970141	-4.15138
CASP-8	Olink IMMUNO-ONCOLOGY(v.3101)	Q14790	Caspase 8 (CASP-8 )	0.270109	-0.0142634	0.554481	5.75757	1.87676	0.0624884	0.970141	-4.15359
PD-L1	Olink INFLAMMATION(v.3021)	Q9NZQ7	Programmed cell death 1 ligand 1 (PD-L1)	-0.187659	-0.385767	0.0104491	7.45779	-1.87165	0.0631975	0.970141	-4.15732
ICOSLG	Olink IMMUNO-ONCOLOGY(v.3101)	O75144	ICOS ligand	-0.157219	-0.325916	0.0114778	6.33095	-1.84143	0.0675286	0.970141	-4.17915
LAP TGF-beta-1	Olink IMMUNO-ONCOLOGY(v.3101)	P01137	Latency-associated peptide transforming growth factor beta 1 (LAP TGF-beta-1)	0.162481	-0.0138676	0.33883	2.46897	1.82049	0.0706729	0.970141	-4.19409
TRAIL	Olink IMMUNO-ONCOLOGY(v.3101)	P50591	TNF-related apoptosis-inducing ligand (TRAIL)	-0.146641	-0.305919	0.0126365	8.52479	-1.81911	0.0708844	0.970141	-4.19507
BLM hydrolase	Olink CARDIOVASCULAR III(v.6112)	Q13867	Bleomycin hydrolase (BLM hydrolase)	0.162122	-0.0145715	0.338816	3.09799	1.81292	0.0718384	0.970141	-4.19945
FGF-21	Olink INFLAMMATION(v.3021)	Q9NSA1	Fibroblast growth factor 21 (FGF-21)	0.587644	-0.0540186	1.22931	6.31979	1.80953	0.0723664	0.970141	-4.20185
TNF	Olink INFLAMMATION(v.3021)	P01375	Tumor necrosis factor (TNF)	-0.314335	-0.659662	0.0309913	3.88752	-1.79854	0.074097	0.970141	-4.20958
UMOD	Olink CARDIOMETABOLIC(v.3602)	P07911	Uromodulin (UMOD)	-0.189774	-0.403696	0.0241493	2.00074	-1.75291	0.081669	0.970141	-4.24373
IL12	Olink IMMUNO-ONCOLOGY(v.3101)	P29459,P29460	Interleukin-12	-0.358876	-0.766814	0.0490608	7.1284	-1.73824	0.084216	0.970141	-4.25122
IL12RB1	Olink IMMUNO-ONCOLOGY(v.3101)	P42701	Interleukin-12 receptor subunit beta-1	-0.191083	-0.408904	0.0267383	2.98853	-1.73332	0.0850883	0.970141	-4.25456
CXCL9	Olink IMMUNO-ONCOLOGY(v.3101)	Q07325	C-X-C motif chemokine 9 (CXCL9 )	-0.336566	-0.724988	0.0518553	8.8889	-1.71208	0.0889429	0.970141	-4.26887
TBCB	Olink NEURO EXPLORATORY(v.3901)	Q99426	Tubulin-foldingcofactorB	0.429649	-0.0709742	0.930273	8.94683	1.69575	0.0920038	0.970141	-4.27977
NT-3	Olink INFLAMMATION(v.3021)	P20783	Neurotrophin-3 (NT-3)	-0.232945	-0.510046	0.0441555	2.64049	-1.66102	0.098794	0.970141	-4.3026
GP1BA	Olink CARDIOMETABOLIC(v.3602)	P07359	Platelet glycoprotein Ib alpha chain (GP1BA)	-0.311216	-0.681767	0.0593347	6.84497	-1.65957	0.0990992	0.970141	-4.30549
VASN	Olink CARDIOMETABOLIC(v.3602)	Q6EMK4	Vasorin (VASN)	-0.140063	-0.306996	0.0268704	2.58125	-1.65791	0.099434	0.970141	-4.30656
NAA10	Olink NEURO EXPLORATORY(v.3901)	P41227	N-alpha-acetyltransferase 10	0.375448	-0.0806365	0.831532	4.67303	1.62653	0.105931	0.970141	-4.32484
RPS6KB1	Olink NEURO EXPLORATORY(v.3901)	P23443	Ribosomal protein S6 kinase beta-1	0.292395	-0.0633654	0.648155	3.79132	1.62394	0.106483	0.970141	-4.32649
ITGB2	Olink CARDIOVASCULAR III(v.6112)	P05107	Integrin beta-2 (ITGB2)	-0.170257	-0.379794	0.0392803	6.05167	-1.60547	0.110489	0.970141	-4.3382
KIF1BP	Olink NEURO EXPLORATORY(v.3901)	Q96EK5	KIF1-bindingprotein	0.328465	-0.0791702	0.7361	6.05135	1.59212	0.113459	0.970141	-4.34658
CCL24	Olink CARDIOVASCULAR III(v.6112)	O00175	C-C motif chemokine 24 (CCL24)	-0.379045	-0.850384	0.092294	5.69557	-1.58897	0.114168	0.970141	-4.34855
MMP-9	Olink CARDIOVASCULAR III(v.6112)	P14780	Matrix metalloproteinase-9 (MMP-9)	0.294002	-0.0744909	0.662494	5.67676	1.57645	0.117025	0.970141	-4.35634
OSM	Olink INFLAMMATION(v.3021)	P13725	Oncostatin-M (OSM)	0.315598	-0.0803104	0.711506	4.56472	1.57506	0.117344	0.970141	-4.3572
CCL17	Olink IMMUNO-ONCOLOGY(v.3101)	Q92583	C-C motif chemokine 17	0.385826	-0.102655	0.874306	9.12536	1.56063	0.120712	0.970141	-4.3661
PMVK	Olink NEURO EXPLORATORY(v.3901)	Q15126	Phosphomevalonatekinase	0.329952	-0.0968956	0.756799	8.55169	1.52734	0.128778	0.970141	-4.38633
PDCD1	Olink IMMUNO-ONCOLOGY(v.3101)	Q15116	Programmed cell death protein 1	-0.226046	-0.519009	0.0669174	4.51538	-1.52455	0.129472	0.970141	-4.388
TNFRSF21	Olink IMMUNO-ONCOLOGY(v.3101)	O75509	Tumor necrosis factor receptor superfamily member 21	-0.0963798	-0.221399	0.0286395	9.16702	-1.52323	0.129801	0.970141	-4.38879
CCL15	Olink CARDIOVASCULAR III(v.6112)	Q16663	C-C motif chemokine 15 (CCL15)	0.227976	-0.0712639	0.527216	7.70262	1.50532	0.134341	0.970141	-4.39948
FGF-5	Olink INFLAMMATION(v.3021)	P12034		0.123502	-0.0403956	0.287399	1.6948	1.48888	0.138614	0.970141	-4.40918
IL-1RT1	Olink CARDIOVASCULAR III(v.6112)	P14778	Interleukin-1 receptor type 1 (IL-1RT1)	0.116224	-0.03806	0.270508	6.99798	1.48844	0.138728	0.970141	-4.40944
IL-12B	Olink INFLAMMATION(v.3021)	P29460	Interleukin-12 subunit beta (IL-12B)	-0.272483	-0.634395	0.0894282	6.35034	-1.48763	0.138942	0.970141	-4.40991
CD70	Olink IMMUNO-ONCOLOGY(v.3101)	P32970	CD70 antigen	-0.186318	-0.437667	0.0650306	3.95979	-1.46466	0.145102	0.970141	-4.42329
CXCL16	Olink CARDIOVASCULAR III(v.6112)	Q9H2A7	C-X-C motif chemokine 16 (CXCL16)	0.134611	-0.0495895	0.318811	6.00972	1.44393	0.150838	0.970141	-4.43518
CXCL11	Olink INFLAMMATION(v.3021)	O14625	C-X-C motif chemokine 11 (CXCL11)	-0.288583	-0.685948	0.108783	8.96769	-1.43495	0.153378	0.970141	-4.44029
AKT1S1	Olink NEURO EXPLORATORY(v.3901)	Q96B36	Proline-richAKT1substrate1	0.272609	-0.103876	0.649093	6.57935	1.43071	0.15459	0.970141	-4.44269
TNFB	Olink INFLAMMATION(v.3021)	P01374	TNF-beta (TNFB)	-0.159832	-0.380999	0.0613346	5.39252	-1.42791	0.155391	0.970141	-4.44427
FKBP5	Olink NEURO EXPLORATORY(v.3901)	Q13451	Peptidyl-prolylcis-transisomeraseFKBP5	0.313526	-0.120679	0.747732	6.88193	1.42671	0.155736	0.970141	-4.44494
CLSTN1	Olink NEURO EXPLORATORY(v.3901)	O94985	Calsyntenin-1	0.301045	-0.118415	0.720505	2.43127	1.41807	0.158239	0.970141	-4.4498
OPG	Olink INFLAMMATION(v.3021)	O00300	Osteoprotegerin (OPG)	0.128468	-0.0512926	0.308228	10.9704	1.41208	0.159994	0.970141	-4.45315
PAI	Olink CARDIOVASCULAR III(v.6112)	P05121	Plasminogen activator inhibitor 1 (PAI)	0.279128	-0.112126	0.670383	6.11103	1.40962	0.160717	0.970141	-4.45452
AXIN1	Olink INFLAMMATION(v.3021)	O15169	Axin-1 (AXIN1)	0.295791	-0.119755	0.711337	5.6427	1.40645	0.161655	0.970141	-4.45629
Notch 3	Olink CARDIOVASCULAR III(v.6112)	Q9UM47	Neurogenic locus notch homolog protein 3 (Notch 3)	-0.144636	-0.349074	0.0598027	6.32656	-1.39788	0.164207	0.970141	-4.46103
KLK6	Olink CARDIOVASCULAR III(v.6112)	Q92876	Kallikrein-6 (KLK6)	-0.155296	-0.374967	0.0643741	3.41112	-1.39684	0.164519	0.970141	-4.46161
CD83	Olink IMMUNO-ONCOLOGY(v.3101)	Q01151	CD83 antigen	-0.155924	-0.378363	0.0665151	3.50526	-1.38503	0.168094	0.970141	-4.4681
CETN2	Olink NEURO EXPLORATORY(v.3901)	P41208	Centrin-2	0.275743	-0.119406	0.670892	2.98382	1.3788	0.170004	0.970141	-4.47151
IL7	Olink IMMUNO-ONCOLOGY(v.3101)	P13232	Interleukin-7 (IL-7)	0.248481	-0.107929	0.604891	5.74129	1.37753	0.170395	0.970141	-4.4722
LILRB5	Olink CARDIOMETABOLIC(v.3602)	O75023	Leukocyte immunoglobulin-like receptor subfamily B member 5 (LILRB5)	-0.268479	-0.65475	0.117793	5.5175	-1.3734	0.171685	0.970141	-4.47485
FCAR	Olink NEURO EXPLORATORY(v.3901)	P24071	Immunoglobulin alpha Fc receptor	0.153919	-0.0688176	0.376656	3.19032	1.3654	0.174168	0.970141	-4.47879
AZU1	Olink CARDIOVASCULAR III(v.6112)	P20160	Azurocidin (AZU1)	0.256071	-0.116191	0.628333	3.08925	1.35916	0.176133	0.970141	-4.48215
CASP-3	Olink CARDIOVASCULAR III(v.6112)	P42574	Caspase-3 (CASP-3)	0.278843	-0.13411	0.691796	8.39123	1.33419	0.18416	0.970141	-4.49546
MCP-1	Olink CARDIOVASCULAR III(v.6112)	P13500	Monocyte chemotactic protein 1 (MCP-1)	0.216881	-0.104711	0.538474	4.87971	1.33252	0.184705	0.970141	-4.49634
TNFRSF4	Olink IMMUNO-ONCOLOGY(v.3101)	P43489	Tumor necrosis factor receptor superfamily member 4	-0.180034	-0.448198	0.0881295	4.95592	-1.32652	0.18668	0.970141	-4.49951
CCL16	Olink CARDIOVASCULAR III(v.6112)	O15467	C-C motif chemokine 16 (CCL16)	0.217607	-0.106882	0.542097	7.26693	1.32505	0.187166	0.970141	-4.50028
VCAM1	Olink CARDIOMETABOLIC(v.3602)	P19320	Vascular cell adhesion protein 1 (VCAM1)	-0.14045	-0.352079	0.071179	5.77231	-1.31138	0.191742	0.970141	-4.50752
PECAM-1	Olink CARDIOVASCULAR III(v.6112)	P16284	Platelet endothelial cell adhesion molecule (PECAM-1)	-0.185261	-0.465652	0.0951294	5.84468	-1.30551	0.193715	0.970141	-4.51046
FASLG	Olink IMMUNO-ONCOLOGY(v.3101)	P48023	Fas antigen ligand	-0.152898	-0.38482	0.0790236	7.18357	-1.30262	0.194695	0.970141	-4.51195
Gal-3	Olink CARDIOVASCULAR III(v.6112)	P17931	Galectin-3 (Gal-3)	0.124473	-0.0643836	0.313329	4.0767	1.30227	0.194816	0.970141	-4.51214
DEFB4A	Olink NEURO EXPLORATORY(v.3901)	O15263	Beta-defensin4A	-0.482662	-1.22326	0.257931	4.98438	-1.28772	0.199822	0.970141	-4.51961
DNER	Olink INFLAMMATION(v.3021)	Q8NFT8	Delta and Notch-like epidermal growth factor-related recep (DNER)	0.0832216	-0.044576	0.211019	9.73283	1.28668	0.200183	0.970141	-4.52014
PD-L2	Olink IMMUNO-ONCOLOGY(v.3101)	Q9BQ51	Programmed cell death 1 ligand 2	-0.145837	-0.370292	0.0786182	3.25992	-1.2838	0.201188	0.970141	-4.52161
REG1A	Olink CARDIOMETABOLIC(v.3602)	P05451	Lithostathine-1-alpha (REG1A)	0.212977	-0.117252	0.543206	8.42995	1.27438	0.204508	0.970141	-4.52632
MMP-1	Olink INFLAMMATION(v.3021)	P03956	Matrix metalloproteinase-1 (MMP-1)	-0.350542	-0.902595	0.201511	11.3782	-1.25463	0.211558	0.970141	-4.53629
LILRB1	Olink CARDIOMETABOLIC(v.3602)	Q8NHL6	Leukocyte immunoglobulin-like receptor subfamily B member 1 (LILRB1)	-0.132434	-0.342326	0.0774572	3.02979	-1.24677	0.214433	0.970141	-4.54
MB	Olink CARDIOVASCULAR III(v.6112)	P02144	Myoglobin (MB)	-0.197271	-0.513743	0.1192	8.26867	-1.23165	0.220002	0.970141	-4.54764
LILRB2	Olink CARDIOMETABOLIC(v.3602)	Q8N423	Leukocyte immunoglobulin-like receptor subfamily B member 2 (LILRB2)	-0.155865	-0.406428	0.0946985	4.02749	-1.22917	0.220941	0.970141	-4.54858
CRADD	Olink NEURO EXPLORATORY(v.3901)	P78560	Death domain-containing protein	0.244428	-0.149982	0.638839	7.5175	1.22451	0.222677	0.970141	-4.55112
IMPA1	Olink NEURO EXPLORATORY(v.3901)	P29218	Inositol monophosphatase 1	0.227705	-0.145113	0.600523	2.33778	1.20679	0.229407	0.970141	-4.55968
DPP4	Olink CARDIOMETABOLIC(v.3602)	P27487	Dipeptidyl peptidase 4 (DPP4)	-0.101201	-0.268304	0.065902	2.44789	-1.19669	0.233323	0.970141	-4.56409
CXCL12	Olink IMMUNO-ONCOLOGY(v.3101)	P48061	Stromal cell-derived factor 1	-0.110515	-0.296423	0.0753924	2.41632	-1.17458	0.242019	0.970141	-4.57493
SIRT2	Olink INFLAMMATION(v.3021)	Q8IXJ6	SIR2-like protein 2 (SIRT2)	0.280423	-0.19488	0.755725	6.84005	1.16574	0.245566	0.970141	-4.57904
CD33	Olink NEURO EXPLORATORY(v.3901)	P20138	Myeloid cell surface antigen CD33	0.338918	-0.241324	0.919159	4.15598	1.1541	0.25029	0.970141	-4.58441
CD6	Olink INFLAMMATION(v.3021)	P30203		-0.127589	-0.346479	0.0913002	6.11423	-1.15172	0.251264	0.970141	-4.5855
GDNF	Olink INFLAMMATION(v.3021)	P39905	Glial cell line-derived neurotrophic factor (hGDNF)	0.115314	-0.0835829	0.314211	3.30252	1.14554	0.253804	0.970141	-4.58833
SFRP1	Olink NEURO EXPLORATORY(v.3901)	Q8N474	Secreted frizzled-related protein 1	-0.218685	-0.596688	0.159319	7.51783	-1.14309	0.254818	0.970141	-4.58945
SELL	Olink CARDIOMETABOLIC(v.3602)	P14151	L-selectin (SELL)	-0.111746	-0.305126	0.0816344	8.9863	-1.14183	0.255353	0.970141	-4.58938
CRIP2	Olink NEURO EXPLORATORY(v.3901)	P52943	Cysteine-rich protein 2	0.105634	-0.0788065	0.290074	4.01369	1.13163	0.259591	0.970141	-4.59463
PDGF subunit B	Olink IMMUNO-ONCOLOGY(v.3101)	P01127	Platelet-derived growth factor subunit B	0.185711	-0.13948	0.510903	11.4134	1.12838	0.260955	0.970141	-4.5961
CCL27	Olink NEURO EXPLORATORY(v.3901)	Q9Y4X3	C-Cmotifchemokine27	0.0853406	-0.0643256	0.235007	6.32076	1.12665	0.261685	0.970141	-4.59687
GDF-15	Olink CARDIOVASCULAR III(v.6112)	Q99988	Growth/differentiation factor 15 (GDF-15)	0.127887	-0.0992291	0.355002	6.64501	1.11259	0.26766	0.970141	-4.60314
COL4A3BP	Olink NEURO EXPLORATORY(v.3901)	Q9Y5P4	CollagentypeIValpha-3-bindingprotein	0.165277	-0.130078	0.460631	2.00835	1.10567	0.270635	0.970141	-4.6062
MIC-A/B	Olink IMMUNO-ONCOLOGY(v.3101)	Q29983,Q29980	MHC class I polypeptide-related sequence A/B	0.490417	-0.401927	1.38276	4.93491	1.0859	0.27926	0.970141	-4.61483
CFHR5	Olink CARDIOMETABOLIC(v.3602)	Q9BXR6	Complement factor H-related protein 5 (CFHR5)	0.111699	-0.09235	0.315748	8.62263	1.08167	0.281141	0.970141	-4.61578
AXL	Olink CARDIOVASCULAR III(v.6112)	P30530	Tyrosine-protein kinase receptor UFO (AXL)	-0.117298	-0.331646	0.0970492	9.63595	-1.08126	0.281311	0.970141	-4.61684
CD302	Olink NEURO EXPLORATORY(v.3901)	Q8IX05	CD302 antigen	0.127373	-0.107482	0.362227	4.84801	1.07161	0.285614	0.970141	-4.62098
MMP7	Olink IMMUNO-ONCOLOGY(v.3101)	P09237	Matrix metalloproteinase-7	0.114499	-0.0980676	0.327066	9.78571	1.0643	0.288899	0.970141	-4.62409
CD46	Olink CARDIOMETABOLIC(v.3602)	P15529	Membrane cofactor protein (CD46)	-0.129851	-0.371904	0.112202	4.73251	-1.06003	0.290844	0.970141	-4.62494
CXCL1	Olink IMMUNO-ONCOLOGY(v.3101)	P09341	C-X-C motif chemokine 1 (CXCL1)	0.220323	-0.193106	0.633752	10.2471	1.05297	0.294044	0.970141	-4.62888
CD163	Olink CARDIOVASCULAR III(v.6112)	Q86VB7	Scavenger receptor cysteine-rich type 1 protein M130 (CD163)	-0.153925	-0.444216	0.136366	8.56371	-1.04769	0.296462	0.970141	-4.63109
ST2	Olink CARDIOVASCULAR III(v.6112)	Q01638	ST2 protein (ST2)	0.131184	-0.116357	0.378725	5.28847	1.04711	0.296731	0.970141	-4.63133
NID1	Olink CARDIOMETABOLIC(v.3602)	P14543	Nidogen-1 (NID1)	0.107679	-0.0989602	0.314318	4.28246	1.02967	0.304828	0.970141	-4.63748
CCL4	Olink INFLAMMATION(v.3021)	P13236	C-C motif chemokine 4 (CCL4 )	0.158146	-0.147143	0.463435	6.43113	1.02354	0.307696	0.970141	-4.64107
FGF-23	Olink INFLAMMATION(v.3021)	Q9GZV9	Fibroblast growth factor 23 (FGF-23)	0.152466	-0.143478	0.448411	3.32676	1.01794	0.310343	0.970141	-4.64335
TNFRSF9	Olink IMMUNO-ONCOLOGY(v.3101)	Q07011	Tumor necrosis factor receptor superfamily member 9 (TNFRSF9)	-0.138506	-0.411825	0.134813	6.70266	-1.00128	0.318299	0.970141	-4.65006
CX3CL1	Olink IMMUNO-ONCOLOGY(v.3101)	P78423	Fractalkine (CX3CL1 )	-0.0972968	-0.292355	0.0977611	6.97656	-0.985582	0.325922	0.970141	-4.65629
CTSZ	Olink CARDIOVASCULAR III(v.6112)	Q9UBR2	Cathepsin Z (CTSZ)	-0.109457	-0.329139	0.110225	5.97443	-0.984481	0.326461	0.970141	-4.65673
RARRES2	Olink CARDIOVASCULAR III(v.6112)	Q99969	Retinoic acid receptor responder protein 2 (RARRES2)	0.0830134	-0.085888	0.251915	12.0278	0.97112	0.333048	0.970141	-4.66195
IL3RA	Olink NEURO EXPLORATORY(v.3901)	P26951	Interleukin-3receptorsubunitalpha	-0.0909291	-0.277986	0.0961281	2.67205	-0.960475	0.338358	0.970141	-4.66605
ANXA10	Olink NEURO EXPLORATORY(v.3901)	Q9UJ72	Annexin A10	0.240587	-0.259025	0.740198	3.0007	0.951474	0.342891	0.970141	-4.66949
CHI3L1	Olink CARDIOVASCULAR III(v.6112)	P36222	Chitinase-3-like protein 1 (CHI3L1)	0.259288	-0.279508	0.798084	5.04184	0.950859	0.343202	0.970141	-4.66973
CD40	Olink INFLAMMATION(v.3021)	P25942	CD40L receptor (CD40)	-0.0980362	-0.303997	0.107925	12.4444	-0.940501	0.348469	0.970141	-4.67364
ICAM1	Olink CARDIOMETABOLIC(v.3602)	P05362	Intercellular adhesion molecule 1 (ICAM1)	-0.0961315	-0.298337	0.106074	6.9373	-0.939408	0.349038	0.970141	-4.67266
CARHSP1	Olink NEURO EXPLORATORY(v.3901)	Q9Y2V2	Calcium-regulatedheat-stableprotein1	-0.169975	-0.527584	0.187633	3.26532	-0.939153	0.349158	0.970141	-4.67415
MMP-3	Olink CARDIOVASCULAR III(v.6112)	P08254	Matrix metalloproteinase-3 (MMP-3)	0.150943	-0.168548	0.470434	8.39498	0.933494	0.352062	0.970141	-4.67627
AP-N	Olink CARDIOVASCULAR III(v.6112)	P15144	Aminopeptidase N (AP-N)	-0.0635406	-0.198422	0.0713406	5.43461	-0.930803	0.353448	0.970141	-4.67727
GZMA	Olink IMMUNO-ONCOLOGY(v.3101)	P12544	Granzyme A	-0.103898	-0.32727	0.119475	6.19257	-0.91904	0.359547	0.970141	-4.68162
CPB1	Olink CARDIOVASCULAR III(v.6112)	P15086	Carboxypeptidase B (CPB1)	0.193952	-0.225419	0.613323	6.75953	0.913805	0.362283	0.970141	-4.68354
SCGB1A1	Olink NEURO EXPLORATORY(v.3901)	P11684	Uteroglobin	0.125857	-0.146515	0.398229	4.44213	0.913003	0.362703	0.970141	-4.68384
ILKAP	Olink NEURO EXPLORATORY(v.3901)	Q9H0C8	Integrin-linkedkinase-associatedserine/threoninephosphatase2C	0.153688	-0.180658	0.488033	3.20937	0.908242	0.365204	0.970141	-4.68557
TCN2	Olink CARDIOMETABOLIC(v.3602)	P20062	Transcobalamin-2 (TCN2)	0.101366	-0.120117	0.322848	4.93848	0.90434	0.367272	0.970141	-4.68548
SELP	Olink CARDIOVASCULAR III(v.6112)	P16109	P-selectin (SELP)	0.140351	-0.168509	0.44921	10.9943	0.897867	0.370692	0.970141	-4.68932
EN-RAGE	Olink INFLAMMATION(v.3021)	P80511	Protein S100-A12 (EN-RAGE )	0.205122	-0.24659	0.656833	2.77795	0.897239	0.371026	0.970141	-4.68954
JAM-A	Olink CARDIOVASCULAR III(v.6112)	Q9Y624	Junctional adhesion molecule A (JAM-A)	-0.167649	-0.541038	0.20574	6.47537	-0.887149	0.376416	0.970141	-4.69315
SCF	Olink INFLAMMATION(v.3021)	P21583	Stem cell factor (SCF)	0.071114	-0.0888269	0.231055	9.6593	0.878523	0.381061	0.970141	-4.6962
TFPI	Olink CARDIOVASCULAR III(v.6112)	P10646	Tissue factor pathway inhibitor (TFPI)	0.0793412	-0.099574	0.258256	9.75667	0.876212	0.382312	0.970141	-4.69701
IFN-gamma	Olink INFLAMMATION(v.3021)	P01579	Interferon gamma (IFN-gamma)	-0.259892	-0.849371	0.329587	7.2152	-0.871128	0.385073	0.970141	-4.69878
CNTN1	Olink CARDIOVASCULAR III(v.6112)	Q12860	Contactin-1 (CNTN1)	-0.0809636	-0.265256	0.103329	5.1764	-0.868041	0.386755	0.970141	-4.69986
DLK-1	Olink CARDIOVASCULAR III(v.6112)	P80370	Protein delta homolog 1 (DLK-1)	-0.145565	-0.477438	0.186308	6.81956	-0.866649	0.387515	0.970141	-4.70034
KLRD1	Olink IMMUNO-ONCOLOGY(v.3101)	Q13241	Natural killer cells antigen CD94	-0.130689	-0.428979	0.167602	6.54795	-0.865678	0.388046	0.970141	-4.70068
Gal-4	Olink CARDIOVASCULAR III(v.6112)	P56470	Galectin-4 (Gal-4)	0.126536	-0.162799	0.415871	4.68179	0.864115	0.388901	0.970141	-4.70122
PSME1	Olink NEURO EXPLORATORY(v.3901)	Q06323	Proteasomeactivatorcomplexsubunit1	0.113511	-0.14655	0.373573	3.62393	0.862424	0.389828	0.970141	-4.70181
CD28	Olink IMMUNO-ONCOLOGY(v.3101)	P10747	T-cell-specific surface glycoprotein CD28	-0.0840573	-0.279375	0.11126	2.47444	-0.850339	0.396489	0.970141	-4.70595
CCL28	Olink INFLAMMATION(v.3021)	Q9NRJ3	C-C motif chemokine 28 (CCL28)	0.0768727	-0.103365	0.257111	2.9849	0.84272	0.400724	0.970141	-4.70853
RETN	Olink CARDIOVASCULAR III(v.6112)	Q9HD89	Resistin (RETN)	0.104351	-0.140406	0.349108	6.55848	0.842401	0.400901	0.970141	-4.70864
IL-18R1	Olink INFLAMMATION(v.3021)	Q13478	Interleukin-18 receptor 1 (IL-18R1)	-0.0831984	-0.278363	0.111966	8.93368	-0.842311	0.400952	0.970141	-4.70867
CDH15	Olink NEURO EXPLORATORY(v.3901)	P55291	Cadherin-15	0.167191	-0.226474	0.560856	6.58393	0.839158	0.402713	0.970141	-4.70973
PTN	Olink IMMUNO-ONCOLOGY(v.3101)	P21246	Pleiotrophin	-0.171955	-0.578075	0.234165	4.47824	-0.8366	0.404145	0.970141	-4.71059
GP6	Olink CARDIOVASCULAR III(v.6112)	Q9HCN6		0.123533	-0.168463	0.415529	4.11642	0.835918	0.404528	0.970141	-4.71082
CA1	Olink CARDIOMETABOLIC(v.3602)	P00915	Carbonic anhydrase 1 (CA1)	-0.172259	-0.596837	0.252319	7.40004	-0.801688	0.424007	0.970141	-4.72023
IFNL1	Olink NEURO EXPLORATORY(v.3901)	Q8IU54	Interferon lambda-1	-0.165518	-0.574204	0.243168	2.12472	-0.800227	0.424842	0.970141	-4.72252
CTSD	Olink CARDIOVASCULAR III(v.6112)	P07339	Cathepsin D (CTSD)	0.0986228	-0.145908	0.343153	3.21176	0.796897	0.426767	0.970141	-4.72359
VEGFA	Olink INFLAMMATION(v.3021)	P15692	Vascular endothelial growth factor A (VEGF-A)	0.0818024	-0.122546	0.28615	11.0481	0.790958	0.430214	0.970141	-4.72548
EIF4B	Olink NEURO EXPLORATORY(v.3901)	P23588	Eukaryotic translation initiation factor 4B	0.10265	-0.153927	0.359228	8.46902	0.790498	0.430482	0.970141	-4.72562
STAMBP	Olink INFLAMMATION(v.3021)	O95630	STAM-binding protein (STAMPB)	0.139468	-0.212127	0.491063	7.33801	0.783771	0.434408	0.970141	-4.72775
TPPP3	Olink NEURO EXPLORATORY(v.3901)	Q9BW30	Tubulinpolymerization-promotingproteinfamilymember3	-0.126641	-0.445956	0.192674	2.35839	-0.783633	0.434488	0.970141	-4.72779
PFDN2	Olink NEURO EXPLORATORY(v.3901)	Q9UHV9	Prefoldinsubunit2	-0.112051	-0.395371	0.171269	2.60565	-0.781442	0.435771	0.970141	-4.72848
PHOSPHO1	Olink NEURO EXPLORATORY(v.3901)	Q8TCT1	Phosphoethanolamine/phosphocholinephosphatase	-0.0679757	-0.241687	0.105735	4.50758	-0.773186	0.440626	0.970141	-4.73105
CCL20	Olink INFLAMMATION(v.3021)	P78556	C-C motif chemokine 20 (CCL20)	0.176932	-0.283261	0.637125	6.61777	0.759669	0.448642	0.970141	-4.73521
GPNMB	Olink NEURO EXPLORATORY(v.3901)	Q14956	Transmembrane glycoprotein NMB	-0.0558951	-0.201898	0.0901076	8.06492	-0.756433	0.450573	0.970141	-4.73619
t-PA	Olink CARDIOVASCULAR III(v.6112)	P00750	Tissue-type plasminogen activator (t-PA)	-0.114429	-0.415568	0.18671	7.09775	-0.750803	0.453945	0.970141	-4.73789
EGF	Olink IMMUNO-ONCOLOGY(v.3101)	P01133	Pro-epidermal growth factor	0.203912	-0.333956	0.74178	8.93341	0.749075	0.454983	0.970141	-4.73841
RBKS	Olink NEURO EXPLORATORY(v.3901)	Q9H477	Ribokinase	-0.10591	-0.385952	0.174131	8.22074	-0.747262	0.456072	0.970141	-4.73896
KIT	Olink CARDIOMETABOLIC(v.3602)	P10721	Mast/stem cell growth factor receptor Kit (KIT)	-0.0781804	-0.286583	0.130223	4.59628	-0.741268	0.459695	0.970141	-4.73876
PLA2G10	Olink NEURO EXPLORATORY(v.3901)	O15496	Group 10 secretory phospholipase A2	0.161251	-0.271752	0.594254	5.83757	0.735817	0.462988	0.970141	-4.74236
ADA	Olink INFLAMMATION(v.3021)	P00813	Adenosine Deaminase (ADA)	0.0712863	-0.120678	0.26325	6.23838	0.733744	0.464248	0.970141	-4.74297
CSTB	Olink CARDIOVASCULAR III(v.6112)	P04080	Cystatin-B (CSTB)	-0.115252	-0.426017	0.195513	4.86375	-0.732781	0.464833	0.970141	-4.74326
SAA4	Olink CARDIOMETABOLIC(v.3602)	P35542	Serum amyloid A-4 protein (SAA4)	0.117756	-0.20207	0.437581	3.29779	0.727528	0.468041	0.970141	-4.74277
IGLC2	Olink CARDIOMETABOLIC(v.3602)	P0DOY2		0.110025	-0.188919	0.408969	6.19712	0.727248	0.468212	0.970141	-4.74286
IL-17RA	Olink CARDIOVASCULAR III(v.6112)	Q96F46	Interleukin-17 receptor A (IL-17RA)	-0.108538	-0.403641	0.186566	4.73485	-0.726715	0.46853	0.970141	-4.74503
IGFBP6	Olink CARDIOMETABOLIC(v.3602)	P24592	Insulin-like growth factor-binding protein 6 (IGFBP6)	0.085998	-0.149036	0.321032	5.81381	0.723001	0.47081	0.970141	-4.74408
GAS6	Olink CARDIOMETABOLIC(v.3602)	Q14393	Growth arrest-specific protein 6 (GAS6)	-0.0717981	-0.268356	0.12476	4.70715	-0.721779	0.471559	0.970141	-4.74443
ADGRG1	Olink IMMUNO-ONCOLOGY(v.3101)	Q9Y653	Adhesion G-protein coupled receptor G1	-0.175341	-0.656267	0.305586	2.3729	-0.72038	0.472409	0.970141	-4.74687
TIMP4	Olink CARDIOVASCULAR III(v.6112)	Q99727	Metalloproteinase inhibitor 4 (TIMP4)	0.0865193	-0.151916	0.324955	4.28878	0.716968	0.474506	0.970141	-4.74786
TNFSF14	Olink INFLAMMATION(v.3021)	O43557	Tumor necrosis factor ligand superfamily member 14 (TNFSF14)	-0.109247	-0.411495	0.193002	4.98807	-0.71417	0.476229	0.970141	-4.74866
MAD1L1	Olink NEURO EXPLORATORY(v.3901)	Q9Y6D9	MitoticspindleassemblycheckpointproteinMAD1	0.114312	-0.203509	0.432134	2.78384	0.710669	0.47839	0.970141	-4.74966
VSTM1	Olink NEURO EXPLORATORY(v.3901)	Q6UX27	V-setandtransmembranedomain-containingprotein1	0.117011	-0.210725	0.444748	1.79798	0.705441	0.481627	0.970141	-4.75115
FGFR2	Olink NEURO EXPLORATORY(v.3901)	P21802	Fibroblast growth factor receptor 2	-0.0523843	-0.199762	0.0949931	5.25837	-0.702309	0.483573	0.970141	-4.75203
CCL23	Olink IMMUNO-ONCOLOGY(v.3101)	P55773	C-C motif chemokine 23 (CCL23)	0.0941581	-0.171691	0.360007	11.4387	0.69981	0.485127	0.970141	-4.75274
IL-17A	Olink INFLAMMATION(v.3021)	Q16552	Interleukin-17A (IL-17A)	-0.141036	-0.542724	0.260653	2.35655	-0.69374	0.488915	0.970141	-4.75443
FUT8	Olink NEURO EXPLORATORY(v.3901)	Q9BYC5	Alpha-(1,6)-fucosyltransferase	-0.10146	-0.390435	0.187515	0.935835	-0.693736	0.488918	0.970141	-4.75444
LIF-R	Olink INFLAMMATION(v.3021)	P42702	Leukemia inhibitory factor receptor (LIF-R)	0.0473405	-0.0888051	0.183486	4.71887	0.687048	0.493111	0.970141	-4.75629
TR-AP	Olink CARDIOVASCULAR III(v.6112)	P13686	Tartrate-resistant acid phosphatase type 5 (TR-AP)	-0.0627235	-0.243986	0.118539	4.08441	-0.683724	0.495202	0.970141	-4.7572
CXCL6	Olink INFLAMMATION(v.3021)	P80162	C-X-C motif chemokine 6 (CXCL6)	0.129754	-0.246538	0.506045	9.35598	0.681322	0.496716	0.970141	-4.75786
TIMD4	Olink CARDIOMETABOLIC(v.3602)	Q96H15	T-cell immunoglobulin and mucin domain-containing protein 4 (TIMD4)	-0.101345	-0.396236	0.193546	4.44536	-0.679083	0.498136	0.970141	-4.75633
PLA2G7	Olink CARDIOMETABOLIC(v.3602)	Q13093	Platelet-activating factor acetylhydrolase (PLA2G7)	0.0709037	-0.136104	0.277912	2.49883	0.676804	0.499577	0.970141	-4.75695
CA4	Olink CARDIOMETABOLIC(v.3602)	P22748	Carbonic anhydrase 4 (CA4)	-0.0761499	-0.299528	0.147228	3.03494	-0.673612	0.501599	0.970141	-4.75781
IGFBP3	Olink CARDIOMETABOLIC(v.3602)	P17936	Insulin-like growth factor-binding protein 3 (IGFBP3)	0.0762144	-0.151369	0.303798	5.47254	0.661725	0.509167	0.970141	-4.76096
SPON1	Olink CARDIOVASCULAR III(v.6112)	Q9HCB6	Spondin-1 (SPON1)	0.0523413	-0.106187	0.21087	2.79952	0.652372	0.515157	0.970141	-4.76562
SMOC1	Olink NEURO EXPLORATORY(v.3901)	Q9H4F8	SPARC-related modular calcium-binding protein 1	-0.0533762	-0.216147	0.109395	5.91229	-0.647931	0.518018	0.970141	-4.76678
MCP-3	Olink INFLAMMATION(v.3021)	P80098	Monocyte chemotactic protein 3 (MCP-3)	-0.119806	-0.486067	0.246454	2.90299	-0.646321	0.519057	0.970141	-4.7672
ICAM-2	Olink CARDIOVASCULAR III(v.6112)	P13598	Intercellular adhesion molecule 2 (ICAM-2)	0.0689509	-0.142439	0.280341	6.03119	0.644486	0.520243	0.970141	-4.76767
IL8	Olink IMMUNO-ONCOLOGY(v.3101)	P10145	Interleukin-8 (IL-8)	0.0901415	-0.187277	0.36756	6.09683	0.642019	0.521839	0.970141	-4.76831
CCL14	Olink CARDIOMETABOLIC(v.3602)	Q16627	C-C motif chemokine 14 (CCL14)	-0.0944762	-0.385309	0.196357	6.81989	-0.64189	0.521929	0.970141	-4.76611
ASGR1	Olink NEURO EXPLORATORY(v.3901)	P07306	Asialoglycoproteinreceptor1	0.0641842	-0.133414	0.261783	2.46068	0.641804	0.521978	0.970141	-4.76837
Ep-CAM	Olink CARDIOVASCULAR III(v.6112)	P16422	Epithelial cell adhesion molecule (Ep-CAM)	0.195093	-0.411453	0.801639	6.56752	0.63553	0.526049	0.970141	-4.76998
PRSS2	Olink CARDIOMETABOLIC(v.3602)	P07478	Trypsin-2 (PRSS2)	0.124782	-0.265052	0.514616	3.72108	0.632492	0.528033	0.970141	-4.7685
PLTP	Olink CARDIOMETABOLIC(v.3602)	P55058	Phospholipid transfer protein (PLTP)	-0.0540329	-0.223866	0.1158	2.77718	-0.628665	0.530529	0.970141	-4.76946
IL2-RA	Olink CARDIOVASCULAR III(v.6112)	P01589	Interleukin-2 receptor subunit alpha (IL2-RA)	-0.082437	-0.344789	0.179915	4.26357	-0.620863	0.53563	0.970141	-4.77368
DPEP1	Olink NEURO EXPLORATORY(v.3901)	P16444	Dipeptidase1	-0.0784278	-0.332277	0.175422	3.71022	-0.610452	0.542484	0.970141	-4.77625
CHL1	Olink CARDIOMETABOLIC(v.3602)	O00533	Neural cell adhesion molecule L1-like protein (CHL1)	-0.0579645	-0.246052	0.130122	4.74294	-0.608955	0.54348	0.970141	-4.77432
MMP-2	Olink CARDIOVASCULAR III(v.6112)	P08253	Matrix metalloproteinase-2 (MMP-2)	0.0602036	-0.137627	0.258035	4.50972	0.601293	0.54855	0.970141	-4.77849
FKBP7	Olink NEURO EXPLORATORY(v.3901)	Q9Y680	Peptidyl-prolyl cis-trans isomerase FKBP7	0.118426	-0.273097	0.509949	1.49793	0.59765	0.550972	0.970141	-4.77936
TWEAK	Olink INFLAMMATION(v.3021)	O43508	Tumor necrosis factor ligand superfamily member 12	0.049887	-0.118589	0.218363	10.0793	0.585069	0.559378	0.970141	-4.78236
NCR1	Olink IMMUNO-ONCOLOGY(v.3101)	O76036	Natural cytotoxicity triggering receptor	-0.0782039	-0.342421	0.186013	4.28899	-0.584825	0.559542	0.970141	-4.78241
TR	Olink CARDIOVASCULAR III(v.6112)	P02786	Transferrin receptor protein 1 (TR)	0.0804743	-0.192286	0.353235	6.24996	0.582953	0.560798	0.970141	-4.78285
CDH5	Olink CARDIOVASCULAR III(v.6112)	P33151	Cadherin-5 (CDH5)	-0.0591547	-0.260942	0.142633	5.0948	-0.579232	0.563299	0.970141	-4.78372
TNF-R2	Olink CARDIOVASCULAR III(v.6112)	P20333	Tumor necrosis factor receptor 2 (TNF-R2)	-0.0816551	-0.361251	0.197941	6.59076	-0.577045	0.564772	0.970141	-4.78423
IL-15RA	Olink INFLAMMATION(v.3021)	Q13261	Interleukin-15 receptor subunit alpha (IL-15RA)	-0.0507081	-0.224593	0.123177	2.31234	-0.5762	0.565342	0.970141	-4.78443
Gal-9	Olink IMMUNO-ONCOLOGY(v.3101)	O00182	Galectin-9	-0.0556555	-0.251523	0.140212	8.99382	-0.56144	0.575334	0.970141	-4.7878
TNC	Olink CARDIOMETABOLIC(v.3602)	P24821	Tenascin (TNC)	-0.0820823	-0.37254	0.208376	4.09727	-0.558433	0.577391	0.970141	-4.78545
OSMR	Olink CARDIOMETABOLIC(v.3602)	Q99650	Oncostatin-M-specific receptor subunit beta (OSMR)	-0.0330194	-0.150297	0.0842582	1.23165	-0.556334	0.578815	0.970141	-4.78654
CR2	Olink CARDIOMETABOLIC(v.3602)	P20023	Complement receptor type 2 (CR2)	-0.0747735	-0.340984	0.191437	6.37012	-0.555014	0.579716	0.970141	-4.78683
IL-6RA	Olink CARDIOVASCULAR III(v.6112)	P08887	Interleukin-6 receptor subunit alpha (IL-6RA)	-0.0587976	-0.271102	0.153506	12.3681	-0.547217	0.585041	0.970141	-4.79097
IGFBP-2	Olink CARDIOVASCULAR III(v.6112)	P18065	Insulin-like Growth Factor-Binding Protein 2 (IGFBP-2)	-0.0943639	-0.441219	0.252492	9.00059	-0.537545	0.591686	0.970141	-4.79309
TGFBI	Olink CARDIOMETABOLIC(v.3602)	Q15582	Transforming growth factor-beta-induced protein ig-h3 (TGFBI)	0.0606359	-0.162566	0.283838	9.45507	0.536801	0.592204	0.970141	-4.7908
KIR2DL3	Olink NEURO EXPLORATORY(v.3901)	P43628	Killer cell immunoglobulin-like receptor 2DL3	-0.113846	-0.533393	0.3057	3.06301	-0.536163	0.592638	0.970141	-4.79338
uPA	Olink INFLAMMATION(v.3021)	P00749	Urokinase-type plasminogen activator (uPA)	-0.0435829	-0.204286	0.11712	10.6737	-0.535858	0.592849	0.970141	-4.79345
CD8A	Olink IMMUNO-ONCOLOGY(v.3101)	P01732	T-cell surface glycoprotein CD8 alpha chain	-0.100448	-0.471026	0.270129	10.2139	-0.535576	0.593043	0.970141	-4.79351
BST2	Olink NEURO EXPLORATORY(v.3901)	Q10589	Bone marrow stromal antigen 2	-0.0535445	-0.254582	0.147494	5.49024	-0.526253	0.599488	0.970141	-4.7955
PI3	Olink CARDIOVASCULAR III(v.6112)	P19957	Elafin (PI3)	0.108276	-0.299425	0.515977	2.95845	0.524747	0.600532	0.970141	-4.79582
COL18A1	Olink CARDIOMETABOLIC(v.3602)	P39060	Collagen alpha-1(XVIII) chain (COL18A1)	0.0658019	-0.182011	0.313615	4.82638	0.524682	0.600582	0.970141	-4.79336
PGLYRP1	Olink CARDIOVASCULAR III(v.6112)	O75594	Peptidoglycan recognition protein 1 (PGLYRP1)	0.0709054	-0.199122	0.340932	7.72094	0.518836	0.604638	0.970141	-4.79706
FAS	Olink CARDIOVASCULAR III(v.6112)	P25445	Tumor necrosis factor receptor superfamily member 6 (FAS)	0.0516515	-0.145424	0.248727	6.5244	0.517854	0.605321	0.970141	-4.79727
ANG-1	Olink IMMUNO-ONCOLOGY(v.3101)	Q15389	Angiopoietin-1	0.125017	-0.356559	0.606594	9.19532	0.512936	0.608749	0.970141	-4.79829
ST6GAL1	Olink CARDIOMETABOLIC(v.3602)	P15907	Beta-galactoside alpha-2,6-sialyltransferase 1 (ST6GAL1)	-0.0663355	-0.322516	0.189845	4.27856	-0.51166	0.609645	0.970141	-4.79605
CD63	Olink NEURO EXPLORATORY(v.3901)	P08962	CD63antigen	0.0763702	-0.219019	0.37176	6.40012	0.510842	0.610211	0.970141	-4.79872
TIMP1	Olink CARDIOMETABOLIC(v.3602)	P01033	Metalloproteinase inhibitor 1 (TIMP1)	-0.0547194	-0.266657	0.157218	5.31855	-0.51017	0.610686	0.970141	-4.79636
EGFR	Olink CARDIOVASCULAR III(v.6112)	P00533	Epidermal growth factor receptor (EGFR)	-0.030662	-0.149567	0.0882435	3.48923	-0.509514	0.611139	0.970141	-4.79899
PTS	Olink NEURO EXPLORATORY(v.3901)	Q03393	6-pyruvoyltetrahydrobiopterinsynthase	-0.0807099	-0.39891	0.23749	3.79091	-0.501169	0.616985	0.970141	-4.80069
PDGF subunit A	Olink CARDIOVASCULAR III(v.6112)	P04085	Platelet-derived growth factor subunit A (PDGF subunit A)	0.0974505	-0.288144	0.483045	4.59732	0.499357	0.618258	0.970141	-4.80105
SHPS-1	Olink CARDIOVASCULAR III(v.6112)	P78324	Tyrosine-protein phosphatase non-receptor type substrate 1 (SHPS-1)	0.0603099	-0.178351	0.298971	4.21617	0.499304	0.618295	0.970141	-4.80106
NT-proBNP	Olink CARDIOVASCULAR III(v.6112)			-0.142711	-0.707733	0.422311	5.12406	-0.499056	0.618469	0.970141	-4.80111
PCOLCE	Olink CARDIOMETABOLIC(v.3602)	Q15113	Procollagen C-endopeptidase enhancer 1 (PCOLCE)	0.0752895	-0.225344	0.375923	6.94702	0.494856	0.621429	0.970141	-4.79943
TNFRSF10C	Olink CARDIOVASCULAR III(v.6112)	O14798	Tumor necrosis factor receptor superfamily member 10C (TNFRSF10C)	0.065746	-0.197486	0.328978	7.42275	0.493502	0.622378	0.970141	-4.80222
LAMP3	Olink IMMUNO-ONCOLOGY(v.3101)	Q9UQV4	Lysosome-associated membrane glycoprotein 3	-0.0776432	-0.392063	0.236777	5.83071	-0.487922	0.626316	0.970141	-4.80333
CXCL10	Olink IMMUNO-ONCOLOGY(v.3101)	P02778	C-X-C motif chemokine 10 (CXCL10)	-0.130986	-0.668388	0.406417	8.83983	-0.481595	0.630794	0.970141	-4.80456
CCL19	Olink INFLAMMATION(v.3021)	Q99731	C-C motif chemokine 19 (CCL19)	0.108234	-0.336776	0.553243	9.53781	0.480563	0.631526	0.970141	-4.80476
IL-18BP	Olink CARDIOVASCULAR III(v.6112)	O95998	Interleukin-18-binding protein (IL-18BP)	-0.0538127	-0.275955	0.16833	6.90301	-0.478642	0.632888	0.970141	-4.80513
PSP-D	Olink CARDIOVASCULAR III(v.6112)	P35247	Pulmonary surfactant-associated protein D (PSP-D)	-0.0993858	-0.510225	0.311453	3.54191	-0.477981	0.633358	0.970141	-4.80526
TNXB	Olink CARDIOMETABOLIC(v.3602)	P22105	Tenascin-X (TNXB)	-0.0396045	-0.206022	0.126813	1.79476	-0.470248	0.638864	0.970141	-4.80416
PGF	Olink IMMUNO-ONCOLOGY(v.3101)	P49763	Placenta growth factor	0.0436875	-0.140408	0.227783	8.93723	0.468891	0.639827	0.970141	-4.80699
CCL11	Olink INFLAMMATION(v.3021)	P51671	Eotaxin-1 (CCL11)	0.0571617	-0.18425	0.298573	7.6533	0.467848	0.640571	0.970141	-4.80719
FABP4	Olink CARDIOVASCULAR III(v.6112)	P15090	Fatty acid-binding protein, adipocyte (FABP4)	-0.0920442	-0.48347	0.299382	6.19561	-0.464628	0.64287	0.970141	-4.80779
CDH1	Olink CARDIOMETABOLIC(v.3602)	P12830	Cadherin-1 (CDH1)	0.0641415	-0.209497	0.33778	4.37223	0.463172	0.643915	0.970141	-4.80548
GZMH	Olink IMMUNO-ONCOLOGY(v.3101)	P20718	Granzyme H	-0.108238	-0.579964	0.363487	6.04067	-0.453366	0.650939	0.970141	-4.80987
IL7R	Olink CARDIOMETABOLIC(v.3602)	P16871	Interleukin-7 receptor subunit alpha (IL7R)	0.0629599	-0.213782	0.339701	3.45902	0.449543	0.653692	0.970141	-4.80796
CDH17	Olink NEURO EXPLORATORY(v.3901)	Q12864	Cadherin-17	0.0924076	-0.314903	0.499719	6.44843	0.44827	0.654604	0.970141	-4.8108
CD244	Olink INFLAMMATION(v.3021)	Q9BZW8	Natural killer cell receptor 2B4 (CD244)	0.0446807	-0.152342	0.241703	7.74395	0.448088	0.654735	0.970141	-4.81083
SRP14	Olink NEURO EXPLORATORY(v.3901)	P37108	Signal recognition particle 14 kDa protein	0.0875494	-0.299713	0.474811	3.91975	0.44669	0.655742	0.970141	-4.81108
PON3	Olink CARDIOVASCULAR III(v.6112)	Q15166	Paraoxonase (PON 3) (PON3)	-0.0852048	-0.465601	0.295191	7.08079	-0.442574	0.65871	0.970141	-4.81182
LEPR	Olink NEURO EXPLORATORY(v.3901)	P48357	Leptin receptor	-0.0375596	-0.208008	0.132889	7.18885	-0.435398	0.663898	0.970141	-4.81309
NPM1	Olink NEURO EXPLORATORY(v.3901)	P06748	Nucleophosmin	0.105208	-0.373401	0.583818	2.64284	0.434336	0.664667	0.970141	-4.81328
Flt3L	Olink INFLAMMATION(v.3021)	P49771	Fms-related tyrosine kinase 3 ligand (Flt3L)	-0.0530579	-0.299209	0.193093	10.1749	-0.425898	0.670791	0.970141	-4.81474
vWF	Olink CARDIOVASCULAR III(v.6112)	P04275	von Willebrand factor (vWF)	0.0655505	-0.238927	0.370028	5.82089	0.425382	0.671167	0.970141	-4.81483
IL6	Olink INFLAMMATION(v.3021)	P05231	Interleukin-6 (IL-6)	0.0913591	-0.334297	0.517016	4.14121	0.424083	0.672112	0.970141	-4.81505
SLAMF1	Olink INFLAMMATION(v.3021)	Q13291	Signaling lymphocytic activation molecule (SLAMF1)	0.0476724	-0.175061	0.270406	2.26355	0.422902	0.672971	0.970141	-4.81525
MMP12	Olink IMMUNO-ONCOLOGY(v.3101)	P39900	Macrophage metalloproteinase-12	0.070177	-0.260575	0.400929	6.09754	0.419228	0.675648	0.970141	-4.81587
CES1	Olink CARDIOMETABOLIC(v.3602)	P23141	Liver carboxylesterase 1 (CES1)	0.095409	-0.355745	0.546563	4.00172	0.417874	0.676639	0.970141	-4.81345
NDRG1	Olink NEURO EXPLORATORY(v.3901)	Q92597	Protein NDRG1	0.0393273	-0.147763	0.226418	2.69932	0.415338	0.678487	0.970141	-4.81653
IL15	Olink NEURO EXPLORATORY(v.3901)	P40933	Interleukin-15	0.0345242	-0.133238	0.202287	2.84288	0.406617	0.684867	0.970141	-4.81797
FCGR2A	Olink CARDIOMETABOLIC(v.3602)	P12318	Low affinity immunoglobulin gamma Fc region receptor II-a (FCGR2A)	0.0715821	-0.279487	0.422652	3.3489	0.402896	0.687601	0.970141	-4.8159
ANGPT2	Olink IMMUNO-ONCOLOGY(v.3101)	O15123	Angiopoietin-2	0.0440912	-0.1745	0.262682	6.38216	0.398545	0.690794	0.970141	-4.81928
F7	Olink CARDIOMETABOLIC(v.3602)	P08709	Coagulation factor VII (F7)	0.0430235	-0.176419	0.262466	5.36239	0.387405	0.699008	0.970141	-4.81835
CNDP1	Olink CARDIOMETABOLIC(v.3602)	Q96KN2	Beta-Ala-His dipeptidase (CNDP1)	-0.0611251	-0.373199	0.250949	5.02217	-0.387028	0.699286	0.970141	-4.8184
TNF-R1	Olink CARDIOVASCULAR III(v.6112)	P19438	Tumor necrosis factor receptor 1 (TNF-R1)	0.0485552	-0.201846	0.298956	7.57943	0.38314	0.702157	0.970141	-4.82171
CPA1	Olink CARDIOVASCULAR III(v.6112)	P15085	Carboxypeptidase A1 (CPA1)	0.0795268	-0.331031	0.490084	6.68463	0.382734	0.702457	0.970141	-4.82177
ANG	Olink CARDIOMETABOLIC(v.3602)	P03950	Angiogenin (ANG)	0.0658145	-0.274433	0.406062	7.2785	0.382216	0.702845	0.970141	-4.81914
GNLY	Olink CARDIOMETABOLIC(v.3602)	P22749	Granulysin (GNLY)	0.0640272	-0.27015	0.398204	1.85535	0.37859	0.70553	0.970141	-4.8197
MCP-2	Olink IMMUNO-ONCOLOGY(v.3101)	P80075	Monocyte chemotactic protein 2 (MCP-2)	0.0764013	-0.326086	0.478889	7.89307	0.375065	0.708141	0.970141	-4.82294
LDL receptor	Olink CARDIOVASCULAR III(v.6112)	P01130	Low-density lipoprotein receptor (LDL receptor)	-0.0573972	-0.360814	0.24602	4.50079	-0.373774	0.709099	0.970141	-4.82313
HO-1	Olink IMMUNO-ONCOLOGY(v.3101)	P09601	Heme oxygenase 1	-0.0368064	-0.233958	0.160345	12.7257	-0.368877	0.712738	0.970141	-4.82387
HGF	Olink INFLAMMATION(v.3021)	P14210	Hepatocyte growth factor (HGF)	0.0341931	-0.149923	0.218309	9.50211	0.366948	0.714173	0.970141	-4.82415
NOS3	Olink IMMUNO-ONCOLOGY(v.3101)	P29474	Nitric oxide synthase, endothelial	-0.0479457	-0.306468	0.210576	2.02199	-0.366446	0.714547	0.970141	-4.82423
CCL25	Olink INFLAMMATION(v.3021)	O15444	C-C motif chemokine 25 (CCL25)	0.0428898	-0.18871	0.27449	6.96303	0.36591	0.714947	0.970141	-4.82431
PLXNB2	Olink CARDIOMETABOLIC(v.3602)	O15031	Plexin-B2 (PLXNB2)	0.0307649	-0.135476	0.197006	2.30455	0.365679	0.715122	0.970141	-4.82161
KLB	Olink NEURO EXPLORATORY(v.3901)	Q86Z14	Beta-klotho	0.075322	-0.335105	0.48575	4.26792	0.362613	0.717403	0.970141	-4.82479
ICAM3	Olink CARDIOMETABOLIC(v.3602)	P32942	Intercellular adhesion molecule 3 (ICAM3)	-0.0367734	-0.24249	0.168943	4.40782	-0.35322	0.724422	0.970141	-4.8234
ENG	Olink CARDIOMETABOLIC(v.3602)	P17813	Endoglin (ENG)	-0.025917	-0.173069	0.121235	3.25268	-0.348018	0.728317	0.970141	-4.82413
TNFRSF12A	Olink IMMUNO-ONCOLOGY(v.3101)	Q9NP84	Tumor necrosis factor receptor superfamily member 12A	0.0418089	-0.201973	0.28559	7.22661	0.338864	0.735185	0.970141	-4.82815
PROC	Olink CARDIOMETABOLIC(v.3602)	P04070	Vitamin K-dependent protein C (PROC)	0.0363648	-0.179502	0.252231	5.47521	0.332872	0.739698	0.970141	-4.82619
COL1A1	Olink CARDIOVASCULAR III(v.6112)	P02452	Collagen alpha-1(I) chain (COL1A1)	0.0382659	-0.189998	0.26653	3.21785	0.331232	0.74093	0.970141	-4.82918
PLC	Olink CARDIOVASCULAR III(v.6112)	P98160	Perlecan (PLC)	-0.0290207	-0.204963	0.146922	8.63835	-0.325908	0.744947	0.970141	-4.82988
MEGF9	Olink CARDIOMETABOLIC(v.3602)	Q9H1U4	Multiple epidermal growth factor-like domains protein 9 (MEGF9)	-0.0299788	-0.212869	0.152911	4.38374	-0.323897	0.746469	0.970141	-4.82737
ALCAM	Olink CARDIOVASCULAR III(v.6112)	Q13740	CD166 antigen (ALCAM)	0.0252978	-0.12917	0.179765	8.08411	0.323596	0.746694	0.970141	-4.83019
SERPINA7	Olink CARDIOMETABOLIC(v.3602)	P05543	Thyroxine-binding globulin (SERPINA7)	0.0342145	-0.175395	0.243824	5.54166	0.322538	0.747496	0.970141	-4.82755
MEPE	Olink CARDIOVASCULAR III(v.6112)	Q9NQ76	Matrix extracellular phosphoglycoprotein (MEPE)	0.0406194	-0.216242	0.29748	6.18107	0.312459	0.755125	0.970141	-4.83161
PTPRS	Olink CARDIOMETABOLIC(v.3602)	Q13332	Receptor-type tyrosine-protein phosphatase S (PTPRS)	-0.0240558	-0.176538	0.128427	1.98319	-0.311732	0.755679	0.970141	-4.82891
IL-10RB	Olink INFLAMMATION(v.3021)	Q08334	Interleukin-10 receptor subunit beta (IL-10RB)	0.0251493	-0.137304	0.187603	6.58772	0.305883	0.760117	0.970141	-4.83243
LTBR	Olink CARDIOVASCULAR III(v.6112)	P36941	Lymphotoxin-beta receptor (LTBR)	-0.0322457	-0.240668	0.176177	4.74104	-0.305693	0.760261	0.970141	-4.83246
NCAM1	Olink CARDIOMETABOLIC(v.3602)	P13591	Neural cell adhesion molecule 1 (NCAM1)	-0.0286875	-0.214232	0.156857	5.2	-0.30551	0.760403	0.970141	-4.82968
CCL5	Olink CARDIOMETABOLIC(v.3602)	P13501	C-C motif chemokine 5 (CCL5)	-0.077691	-0.580366	0.424984	6.94228	-0.305397	0.760489	0.970141	-4.8297
MBL2	Olink CARDIOMETABOLIC(v.3602)	P11226	Mannose-binding protein C (MBL2)	0.100241	-0.556096	0.756577	9.53302	0.301786	0.763235	0.970141	-4.83013
TIE1	Olink CARDIOMETABOLIC(v.3602)	P35590	Tyrosine-protein kinase receptor Tie-1 (TIE1)	-0.0250182	-0.189062	0.139026	2.05813	-0.301354	0.763564	0.970141	-4.83019
C1QTNF1	Olink CARDIOMETABOLIC(v.3602)	Q9BXJ1	Complement C1q tumor necrosis factor-related protein 1 (C1QTNF1)	-0.0378336	-0.292262	0.216595	4.77405	-0.293828	0.769297	0.970141	-4.83108
TGFBR3	Olink CARDIOMETABOLIC(v.3602)	Q03167	Transforming growth factor beta receptor type 3 (TGFBR3)	0.0336213	-0.193744	0.260987	4.54586	0.292194	0.770544	0.970141	-4.83127
PRTN3	Olink CARDIOVASCULAR III(v.6112)	P24158	Myeloblastin (PRTN3)	-0.0385607	-0.32556	0.248439	4.23263	-0.265474	0.791008	0.970141	-4.83709
CSF-1	Olink INFLAMMATION(v.3021)	P09603	Macrophage colony-stimulating factor 1 (CSF-1)	0.0146203	-0.0946809	0.123921	10.5098	0.264295	0.791915	0.970141	-4.83722
VEGFC	Olink IMMUNO-ONCOLOGY(v.3101)	P49767	Vascular endothelial growth factor C	0.0550089	-0.360697	0.470715	1.70696	0.26146	0.794096	0.970141	-4.83752
IGFBP-7	Olink CARDIOVASCULAR III(v.6112)	Q16270	Insulin-like growth factor-binding protein 7 (IGFBP-7)	-0.0285261	-0.245984	0.188932	8.38602	-0.259194	0.79584	0.970141	-4.83775
MET	Olink CARDIOMETABOLIC(v.3602)	P08581	Hepatocyte growth factor receptor (MET)	-0.0191084	-0.17199	0.133774	3.71748	-0.246973	0.805268	0.970141	-4.83615
C2	Olink CARDIOMETABOLIC(v.3602)	P06681	Complement C2 (C2)	0.0265572	-0.192901	0.246016	7.32101	0.239117	0.811343	0.970141	-4.83691
CAIX	Olink IMMUNO-ONCOLOGY(v.3101)	Q16790	Carbonic anhydrase 9	-0.0359141	-0.338047	0.266219	5.41287	-0.234868	0.81463	0.970141	-4.84018
TRANCE	Olink INFLAMMATION(v.3021)	O14788	TNF-related activation-induced cytokine (TRANCE)	-0.032971	-0.311872	0.24593	4.87289	-0.233582	0.815627	0.970141	-4.8403
F11	Olink CARDIOMETABOLIC(v.3602)	P03951	Coagulation factor XI (F11)	0.0215508	-0.164988	0.20809	8.06514	0.228284	0.819738	0.970141	-4.83792
TGF-alpha	Olink INFLAMMATION(v.3021)	P01135	Transforming growth factor alpha (TGF-alpha)	0.0201533	-0.15773	0.198037	3.96924	0.223856	0.823174	0.970141	-4.8412
Gal-1	Olink IMMUNO-ONCOLOGY(v.3101)	P09382	Galectin-1	0.0128496	-0.101145	0.126844	7.6003	0.222722	0.824054	0.970141	-4.8413
IL-1RT2	Olink CARDIOVASCULAR III(v.6112)	P27930	Interleukin-1 receptor type 2 (IL-1RT2)	0.0187379	-0.148218	0.185694	5.50489	0.221756	0.824804	0.970141	-4.84139
PCSK9	Olink CARDIOVASCULAR III(v.6112)	Q8NBP7	Proprotein convertase subtilisin/kexin type 9 (PCSK9)	0.0225799	-0.17874	0.2239	3.65027	0.221611	0.824917	0.970141	-4.8414
CDCP1	Olink INFLAMMATION(v.3021)	Q9H5V8	CUB domain-containing protein 1 (CDCP1)	-0.0329207	-0.327185	0.261343	4.37685	-0.22105	0.825354	0.970141	-4.84145
ANGPTL3	Olink CARDIOMETABOLIC(v.3602)	Q9Y5C1	Angiopoietin-related protein 3 (ANGPTL3)	-0.0231131	-0.240601	0.194375	4.53196	-0.209993	0.833959	0.970141	-4.83952
IL18	Olink IMMUNO-ONCOLOGY(v.3101)	Q14116	Interleukin-18 (IL-18)	-0.0394102	-0.412676	0.333856	9.50707	-0.208616	0.83503	0.970141	-4.84253
APOM	Olink CARDIOMETABOLIC(v.3602)	O95445	Apolipoprotein M (APOM)	-0.0209335	-0.222935	0.181068	7.0748	-0.204771	0.83803	0.970141	-4.83996
CD40-L	Olink IMMUNO-ONCOLOGY(v.3101)	P29965	CD40 ligand	0.0504452	-0.439218	0.540109	7.43004	0.203554	0.838977	0.970141	-4.84295
SELE	Olink CARDIOVASCULAR III(v.6112)	P16581	E-selectin (SELE)	0.0332295	-0.289639	0.356098	12.3519	0.203355	0.839132	0.970141	-4.84296
TLT-2	Olink CARDIOVASCULAR III(v.6112)	Q5T2D2	Trem-like transcript 2 protein (TLT-2)	-0.0239594	-0.259036	0.211117	5.65662	-0.201384	0.84067	0.970141	-4.84312
IL-20RA	Olink INFLAMMATION(v.3021)	Q9UHF4	Interleukin-20 receptor subunit alpha (IL-20RA)	0.0223803	-0.197763	0.242524	1.76964	0.200871	0.841071	0.970141	-4.84317
CD93	Olink CARDIOVASCULAR III(v.6112)	Q9NPY3	Complement component C1q receptor (CD93)	-0.0183638	-0.199369	0.162641	11.4785	-0.20046	0.841391	0.970141	-4.8432
VEGFR-2	Olink IMMUNO-ONCOLOGY(v.3101)	P35968	Vascular endothelial growth factor receptor 2	-0.014166	-0.154725	0.126393	7.71639	-0.199134	0.842427	0.970141	-4.84331
KIRREL2	Olink NEURO EXPLORATORY(v.3901)	Q6UWL6	KinofIRRE-likeprotein2	0.0238692	-0.214952	0.26269	3.86556	0.19748	0.843719	0.970141	-4.84344
HMOX2	Olink NEURO EXPLORATORY(v.3901)	P30519	Hemeoxygenase2	-0.0299061	-0.330052	0.27024	4.87503	-0.196872	0.844193	0.970141	-4.84349
ITGAM	Olink CARDIOMETABOLIC(v.3602)	P11215	Integrin alpha-M (ITGAM)	-0.0308719	-0.340757	0.279013	2.38088	-0.196854	0.844209	0.970141	-4.84059
SNCG	Olink NEURO EXPLORATORY(v.3901)	O76070	Gamma-synuclein	0.0415033	-0.386416	0.469422	3.20037	0.191637	0.848285	0.970141	-4.8439
GZMB	Olink IMMUNO-ONCOLOGY(v.3101)	P10144	Granzyme B	0.0422666	-0.395221	0.479754	4.42969	0.190893	0.848867	0.970141	-4.84395
FOLR2	Olink NEURO EXPLORATORY(v.3901)	P14207	Folate receptor beta	0.0156407	-0.147171	0.178453	6.25725	0.189814	0.849711	0.970141	-4.84404
ISLR2	Olink NEURO EXPLORATORY(v.3901)	Q6UXK2	Immunoglobulinsuperfamilycontainingleucinerichrepeatprotein2	0.0272288	-0.257202	0.311659	2.66859	0.189152	0.850229	0.970141	-4.84409
IL32	Olink NEURO EXPLORATORY(v.3901)	P24001	Interleukin-32	-0.0193888	-0.223252	0.184474	1.92748	-0.187918	0.851194	0.970141	-4.84418
MFAP5	Olink CARDIOMETABOLIC(v.3602)	Q13361	Microfibrillar-associated protein 5 (MFAP5)	0.0190737	-0.184631	0.222778	2.74901	0.185019	0.853465	0.970141	-4.8415
CD4	Olink IMMUNO-ONCOLOGY(v.3101)	P01730	T-cell surface glycoprotein CD4	0.0188314	-0.182637	0.2203	1.83536	0.184686	0.853724	0.970141	-4.84442
NRP1	Olink CARDIOMETABOLIC(v.3602)	O14786	Neuropilin-1 (NRP1)	-0.0120816	-0.146545	0.122382	1.13642	-0.177541	0.859324	0.973738	-4.84204
SCGB3A2	Olink CARDIOVASCULAR III(v.6112)	Q96PL1	Secretoglobin family 3A member 2 (SCGB3A2)	-0.0325925	-0.412491	0.347306	3.30899	-0.169515	0.86562	0.977275	-4.84551
DSG3	Olink NEURO EXPLORATORY(v.3901)	P32926	Desmoglein-3	-0.0192531	-0.250897	0.212391	7.90333	-0.164225	0.869775	0.977275	-4.84586
ADAM15	Olink NEURO EXPLORATORY(v.3901)	Q13444	Disintegrin and metalloproteinase domain-containing protein 15	-0.0142504	-0.210541	0.18204	9.7911	-0.143445	0.886131	0.98572	-4.84715
CD27	Olink IMMUNO-ONCOLOGY(v.3101)	P26842	CD27 antigen	0.0157195	-0.200877	0.232316	8.95619	0.143399	0.886167	0.98572	-4.84716
FCN2	Olink CARDIOMETABOLIC(v.3602)	Q15485	Ficolin-2 (FCN2)	-0.0209692	-0.312662	0.270723	7.08034	-0.142049	0.887233	0.98572	-4.84431
LYVE1	Olink CARDIOMETABOLIC(v.3602)	Q9Y5Y7	Lymphatic vessel endothelial hyaluronic acid receptor 1 (LYVE1)	-0.0143855	-0.220527	0.191756	6.99886	-0.137892	0.890511	0.98572	-4.84454
TIE2	Olink IMMUNO-ONCOLOGY(v.3101)	Q02763	Angiopoietin-1 receptor	0.0096793	-0.129838	0.149197	8.76182	0.13708	0.891151	0.98572	-4.84751
CD5	Olink IMMUNO-ONCOLOGY(v.3101)	P06127	T-cell surface glycoprotein CD5 (CD5)	-0.0140373	-0.228376	0.200301	5.78322	-0.129402	0.897212	0.98572	-4.84793
MCP-4	Olink INFLAMMATION(v.3021)	Q99616	Monocyte chemotactic protein 4 (MCP-4)	-0.021911	-0.36911	0.325288	13.9625	-0.124693	0.900933	0.98572	-4.84817
TNFRSF14	Olink CARDIOVASCULAR III(v.6112)	Q92956	Tumor necrosis factor receptor superfamily member 14 (TNFRSF14)	-0.0138304	-0.23723	0.209569	5.49008	-0.122323	0.902806	0.98572	-4.84829
PAM	Olink CARDIOMETABOLIC(v.3602)	P19021	Peptidyl-glycine alpha-amidating monooxygenase (PAM)	0.0103603	-0.157908	0.178628	3.19718	0.121661	0.903331	0.98572	-4.84538
CRTAC1	Olink CARDIOMETABOLIC(v.3602)	Q9NQ79	Cartilage acidic protein 1 (CRTAC1)	-0.023297	-0.402664	0.35607	5.48749	-0.121345	0.903581	0.98572	-4.8454
U-PAR	Olink CARDIOVASCULAR III(v.6112)	Q03405	Urokinase plasminogen activator surface receptor (U-PAR)	0.0121254	-0.192306	0.216557	6.07716	0.117194	0.906862	0.98572	-4.84853
MPO	Olink CARDIOVASCULAR III(v.6112)	P05164	Myeloperoxidase (MPO)	-0.0131228	-0.249336	0.22309	3.69951	-0.109769	0.912739	0.987529	-4.84887
CST3	Olink CARDIOMETABOLIC(v.3602)	P01034	Cystatin-C (CST3)	0.0153512	-0.263312	0.294015	7.68859	0.108854	0.913464	0.987529	-4.84597
CCL18	Olink CARDIOMETABOLIC(v.3602)	P55774	C-C motif chemokine 18 (CCL18)	-0.0245771	-0.557195	0.508041	6.67467	-0.0911792	0.927472	0.995724	-4.84668
CCL3	Olink IMMUNO-ONCOLOGY(v.3101)	P10147	Macrophage inflammatory protein 1-alpha (MIP-1 alpha )	-0.0133173	-0.309899	0.283264	6.38852	-0.0887218	0.929421	0.995724	-4.84972
ABHD14B	Olink NEURO EXPLORATORY(v.3901)	Q96IU4	ProteinABHD14B	-0.00846463	-0.210299	0.19337	1.55018	-0.0828649	0.934069	0.995724	-4.84992
EPHB4	Olink CARDIOVASCULAR III(v.6112)	P54760	Ephrin type-B receptor 4 (EPHB4)	0.00827511	-0.191972	0.208522	6.20182	0.0816519	0.935032	0.995724	-4.84996
AOC3	Olink CARDIOMETABOLIC(v.3602)	Q16853	Membrane primary amine oxidase (AOC3)	0.00778201	-0.183336	0.1989	4.07009	0.0804583	0.93598	0.995724	-4.84705
GRN	Olink CARDIOVASCULAR III(v.6112)	P28799	Granulins (GRN)	-0.00725063	-0.200709	0.186207	6.06428	-0.0740538	0.941066	0.995724	-4.8502
SPARCL1	Olink CARDIOMETABOLIC(v.3602)	Q14515	SPARC-like protein 1 (SPARCL1)	-0.00695324	-0.200185	0.186278	3.92318	-0.0711035	0.943411	0.995724	-4.84733
CST5	Olink INFLAMMATION(v.3021)	P28325	Cystatin D (CST5)	0.00869714	-0.260827	0.278222	6.43969	0.0637583	0.949247	0.995724	-4.85049
THBS4	Olink CARDIOMETABOLIC(v.3602)	P35443	Thrombospondin-4 (THBS4)	-0.00960522	-0.33318	0.31397	5.94497	-0.0586562	0.953304	0.995724	-4.84765
CXCL13	Olink IMMUNO-ONCOLOGY(v.3101)	O43927	C-X-C motif chemokine 13	-0.0099265	-0.381483	0.36163	9.08979	-0.0527873	0.957971	0.995724	-4.85074
SERPINA5	Olink CARDIOMETABOLIC(v.3602)	P05154	Plasma serine protease inhibitor (SERPINA5)	0.00587715	-0.214549	0.226303	8.1079	0.0526847	0.958053	0.995724	-4.84779
OPN	Olink CARDIOVASCULAR III(v.6112)	P10451	Osteopontin (OPN)	-0.00748884	-0.295227	0.280249	8.17246	-0.0514251	0.959055	0.995724	-4.85077
EFEMP1	Olink CARDIOMETABOLIC(v.3602)	Q12805	EGF-containing fibulin-like extracellular matrix protein 1 (EFEMP1)	-0.00514401	-0.216209	0.205921	4.75208	-0.0481578	0.961655	0.995724	-4.84788
AARSD1	Olink NEURO EXPLORATORY(v.3901)	Q9BTE6	Alanyl-tRNAeditingproteinAarsd1	-0.00703179	-0.301977	0.287914	3.8904	-0.0471066	0.962491	0.995724	-4.85086
DCN	Olink IMMUNO-ONCOLOGY(v.3101)	P07585	Decorin	0.00395544	-0.166249	0.17416	5.72388	0.0459179	0.963437	0.995724	-4.85088
FETUB	Olink CARDIOMETABOLIC(v.3602)	Q9UGM5	Fetuin-B (FETUB)	0.00450323	-0.225264	0.23427	3.70606	0.0387273	0.96916	0.995724	-4.84804
TNFSF13B	Olink CARDIOVASCULAR III(v.6112)	Q9Y275	Tumor necrosis factor ligand superfamily member 13B (TNFSF13B)	0.00412223	-0.207966	0.216211	7.59327	0.0384037	0.969417	0.995724	-4.85101
IFI30	Olink NEURO EXPLORATORY(v.3901)	P13284	Gamma-interferon-inducible lysosomal thiol reductase	-0.00298708	-0.179167	0.173193	1.93391	-0.0335003	0.97332	0.995724	-4.85108
COMP	Olink CARDIOMETABOLIC(v.3602)	P49747	Cartilage oligomeric matrix protein (COMP)	-0.00155879	-0.253727	0.25061	8.96027	-0.0122146	0.990271	0.998676	-4.84831
FHIT	Olink NEURO EXPLORATORY(v.3901)	P49789	Bis(5'-adenosyl)-triphosphatase	-0.0013339	-0.325721	0.323053	1.74741	-0.0081249	0.993528	0.998676	-4.85129
WWP2	Olink NEURO EXPLORATORY(v.3901)	O00308	NEDD4-likeE3ubiquitin-proteinligase	-0.000907915	-0.27729	0.275474	6.54377	-0.00649073	0.99483	0.998676	-4.8513
NOTCH1	Olink CARDIOMETABOLIC(v.3602)	P46531	Neurogenic locus notch homolog protein 1 (NOTCH1)	-0.000146229	-0.141376	0.141083	4.3685	-0.00204592	0.99837	0.998676	-4.84834
GGT5	Olink NEURO EXPLORATORY(v.3901)	P36269	Glutathionehydrolase5proenzyme	-0.000135394	-0.161049	0.160778	3.34115	-0.00166251	0.998676	0.998676	-4.85131

## Sheet: Other Dementia vs. Normal
Protein	Panel	Uniprot ID	Description	logFC	CI.L	CI.R	AveExpr	t	P.Value	adj.P.Val	B
CXCL11	Olink INFLAMMATION(v.3021)	O14625	C-X-C motif chemokine 11 (CXCL11)	-0.372942	-0.733857	-0.0120269	8.96769	-2.04171	0.0429284	0.950571	-3.8942
LIR-1	Olink CARDIOMETABOLIC(v.3602)	Q8NHL6	Leukocyte immunoglobulin-like receptor subfamily B member 1 (LILRB1)	-0.202942	-0.393613	-0.0122718	3.02979	-2.10315	0.0371291	0.950571	-3.77827
SPON1	Olink CARDIOVASCULAR III(v.6112)	Q9HCB6	Spondin-1 (SPON1)	0.147284	0.00329817	0.291271	2.79952	2.02113	0.0450412	0.950571	-3.93108
TGFB1	Olink IMMUNO-ONCOLOGY(v.3101)	P01137	Latency-associated peptide transforming growth factor beta 1 (LAP TGF-beta-1)	0.163404	0.00323163	0.323575	2.46897	2.01573	0.0456093	0.950571	-3.94068
IGFBP-3	Olink CARDIOMETABOLIC(v.3602)	P17936	Insulin-like growth factor-binding protein 3 (IGFBP3)	0.210762	0.00401958	0.417504	5.47254	2.01439	0.0457634	0.950571	-3.93904
FCAR	Olink NEURO EXPLORATORY(v.3901)	P24071	Immunoglobulin alpha Fc receptor	0.217038	0.0147334	0.419343	3.19032	2.11977	0.035668	0.950571	-3.75115
TIMP-4	Olink CARDIOVASCULAR III(v.6112)	Q99727	Metalloproteinase inhibitor 4 (TIMP4)	0.230413	0.013849	0.446976	4.28878	2.10222	0.0372005	0.950571	-3.78374
PGRP-S	Olink CARDIOVASCULAR III(v.6112)	O75594	Peptidoglycan recognition protein 1 (PGLYRP1)	0.246887	0.00163021	0.492144	7.72094	1.989	0.0485155	0.950571	-3.98793
IL-7	Olink IMMUNO-ONCOLOGY(v.3101)	P13232	Interleukin-7 (IL-7)	0.333256	0.00954053	0.656972	5.74129	2.0341	0.0436995	0.950571	-3.90787
PTP-1B	Olink NEURO EXPLORATORY(v.3901)	P18031	Tyrosine-protein phosphatase non-receptor type 1	0.477506	0.0653515	0.889661	6.44747	2.28916	0.0234621	0.950571	-3.42351
CCL19	Olink INFLAMMATION(v.3021)	Q99731	C-C motif chemokine 19 (CCL19)	0.523267	0.119079	0.927455	9.53781	2.55798	0.0115173	0.950571	-2.85601
NF-L	Olink NEURO EXPLORATORY(v.3901)	P07196	Neurofilamentlightpolypeptide	1.0265	0.722726	1.33027	5.12461	6.67681	4.42625e-10	1.7705e-07	11.7374
LILRB2	Olink CARDIOMETABOLIC(v.3602)	Q8N423	Leukocyte immunoglobulin-like receptor subfamily B member 2 (LILRB2)	-0.22716	-0.454778	0.000457338	4.02749	-1.972	0.0504562	0.950571	-4.01352
vWF	Olink CARDIOVASCULAR III(v.6112)	P04275	von Willebrand factor (vWF)	0.274004	-0.00254345	0.550551	5.82089	1.9577	0.0521173	0.950571	-4.04251
GDF-15	Olink CARDIOVASCULAR III(v.6112)	Q99988	Growth/differentiation factor 15 (GDF-15)	0.194944	-0.0113377	0.401226	6.64501	1.86727	0.0638107	0.950571	-4.19555
IL-1RT1	Olink CARDIOVASCULAR III(v.6112)	P14778	Interleukin-1 receptor type 1 (IL-1RT1)	0.127138	-0.0129931	0.267269	6.99798	1.79266	0.0750372	0.950571	-4.31664
CRTAC1	Olink CARDIOMETABOLIC(v.3602)	Q9NQ79	Cartilage acidic protein 1 (CRTAC1)	-0.309032	-0.653658	0.0355934	5.48749	-1.77189	0.0784513	0.950571	-4.34482
CD6	Olink INFLAMMATION(v.3021)	P30203		-0.177276	-0.376087	0.0215346	6.11423	-1.76185	0.0801275	0.950571	-4.36528
TPPP3	Olink NEURO EXPLORATORY(v.3901)	Q9BW30	Tubulinpolymerization-promotingproteinfamilymember3	0.256779	-0.0332439	0.546803	2.35839	1.74938	0.0822651	0.950571	-4.38473
PGF	Olink IMMUNO-ONCOLOGY(v.3101)	P49763	Placenta growth factor	0.147312	-0.0198958	0.314521	8.93723	1.74076	0.0837708	0.950571	-4.3981
ST2	Olink CARDIOVASCULAR III(v.6112)	Q01638	ST2 protein (ST2)	0.197558	-0.0272753	0.422392	5.28847	1.73617	0.0845825	0.950571	-4.4052
TFF3	Olink CARDIOVASCULAR III(v.6112)	Q07654	Trefoil factor 3 (TFF3)	0.230246	-0.0345107	0.495002	5.67111	1.71832	0.0877975	0.950571	-4.43262
CRTAM	Olink IMMUNO-ONCOLOGY(v.3101)	O95727	Cytotoxic and regulatory T-cell molecule	-0.233777	-0.504405	0.0368509	5.5481	-1.70682	0.0899203	0.950571	-4.45014
CD302	Olink NEURO EXPLORATORY(v.3901)	Q8IX05	CD302 antigen	0.182631	-0.0306794	0.395942	4.84801	1.69169	0.092777	0.950571	-4.47301
OPG	Olink CARDIOVASCULAR III(v.6112)	O00300	Osteoprotegerin (OPG)	0.150544	-0.0255027	0.32659	4.62791	1.68964	0.09317	0.950571	-4.4761
PRTN3	Olink CARDIOVASCULAR III(v.6112)	P24158	Myeloblastin (PRTN3)	0.222374	-0.0382984	0.483047	4.23263	1.68557	0.0939529	0.950571	-4.48221
CXCL9	Olink IMMUNO-ONCOLOGY(v.3101)	Q07325	C-X-C motif chemokine 9 (CXCL9 )	-0.299431	-0.652222	0.0533604	8.8889	-1.67701	0.0956176	0.950571	-4.49502
PI3	Olink CARDIOVASCULAR III(v.6112)	P19957	Elafin (PI3)	0.309785	-0.0605165	0.680087	2.95845	1.65296	0.100425	0.950571	-4.53068
SELP	Olink CARDIOVASCULAR III(v.6112)	P16109	P-selectin (SELP)	0.233594	-0.0469337	0.514121	10.9943	1.64529	0.101998	0.950571	-4.54195
TFPI	Olink CARDIOVASCULAR III(v.6112)	P10646	Tissue factor pathway inhibitor (TFPI)	0.132841	-0.0296623	0.295344	9.75667	1.6152	0.108363	0.950571	-4.58567
ITGB2	Olink CARDIOVASCULAR III(v.6112)	P05107	Integrin beta-2 (ITGB2)	-0.155004	-0.34532	0.0353117	6.05167	-1.60926	0.109657	0.950571	-4.59422
CCL27	Olink NEURO EXPLORATORY(v.3901)	Q9Y4X3	C-Cmotifchemokine27	0.109996	-0.0259411	0.245933	6.32076	1.59881	0.111962	0.950571	-4.60917
IGLC2	Olink CARDIOMETABOLIC(v.3602)	P0DOY2		-0.216283	-0.487851	0.055285	6.19712	-1.57371	0.11767	0.950571	-4.63952
FCGR3B	Olink CARDIOMETABOLIC(v.3602)	O75015	Low affinity immunoglobulin gamma Fc region receptor III-B (FCGR3B)	-0.206642	-0.469633	0.0563492	3.83756	-1.5526	0.122636	0.950571	-4.66894
Ep-CAM	Olink CARDIOVASCULAR III(v.6112)	P16422	Epithelial cell adhesion molecule (Ep-CAM)	0.432676	-0.118231	0.983583	6.56752	1.55182	0.122807	0.950571	-4.67522
KLRD1	Olink IMMUNO-ONCOLOGY(v.3101)	Q13241	Natural killer cells antigen CD94	-0.211471	-0.482398	0.0594571	6.54795	-1.54225	0.125115	0.950571	-4.68845
FOLR2	Olink NEURO EXPLORATORY(v.3901)	P14207	Folate receptor beta	0.115397	-0.0324799	0.263274	6.25725	1.54189	0.125204	0.950571	-4.68895
CD63	Olink NEURO EXPLORATORY(v.3901)	P08962	CD63antigen	0.209202	-0.0590911	0.477495	6.40012	1.54069	0.125495	0.950571	-4.6906
COL18A1	Olink CARDIOMETABOLIC(v.3602)	P39060	Collagen alpha-1(XVIII) chain (COL18A1)	0.17299	-0.0521288	0.398109	4.82638	1.51842	0.131023	0.950571	-4.71575
BLM hydrolase	Olink CARDIOVASCULAR III(v.6112)	Q13867	Bleomycin hydrolase (BLM hydrolase)	0.123059	-0.0374261	0.283545	3.09799	1.51508	0.13185	0.950571	-4.72555
TNF	Olink INFLAMMATION(v.3021)	P01375	Tumor necrosis factor (TNF)	-0.238798	-0.552447	0.0748517	3.88752	-1.50433	0.134594	0.950571	-4.74006
HMOX2	Olink NEURO EXPLORATORY(v.3901)	P30519	Hemeoxygenase2	0.205427	-0.067186	0.478041	4.87503	1.48891	0.138605	0.950571	-4.76069
EPHB4	Olink CARDIOVASCULAR III(v.6112)	P54760	Ephrin type-B receptor 4 (EPHB4)	0.136571	-0.0453068	0.318449	6.20182	1.48367	0.13999	0.950571	-4.76766
CCL17	Olink IMMUNO-ONCOLOGY(v.3101)	Q92583	C-C motif chemokine 17	0.33081	-0.112862	0.774482	9.12536	1.47324	0.142776	0.950571	-4.78144
Gal-3	Olink CARDIOVASCULAR III(v.6112)	P17931	Galectin-3 (Gal-3)	-0.127582	-0.299115	0.0439496	4.0767	-1.46961	0.143755	0.950571	-4.78622
SHPS-1	Olink CARDIOVASCULAR III(v.6112)	P78324	Tyrosine-protein phosphatase non-receptor type substrate 1 (SHPS-1)	0.160527	-0.0562412	0.377295	4.21617	1.46322	0.145494	0.950571	-4.7946
FAS	Olink CARDIOVASCULAR III(v.6112)	P25445	Tumor necrosis factor receptor superfamily member 6 (FAS)	0.132414	-0.0465841	0.311412	6.5244	1.46165	0.145924	0.950571	-4.79666
FGF-19	Olink INFLAMMATION(v.3021)	O95750	Fibroblast growth factor 19 (FGF-19)	0.341677	-0.124074	0.807427	9.29935	1.44951	0.149279	0.950571	-4.81248
TIE2	Olink IMMUNO-ONCOLOGY(v.3101)	Q02763	Angiopoietin-1 receptor	0.0928071	-0.0339124	0.219527	8.76182	1.44709	0.149954	0.950571	-4.81561
CXCL13	Olink IMMUNO-ONCOLOGY(v.3101)	O43927	C-X-C motif chemokine 13	0.246611	-0.0908612	0.584084	9.08979	1.44388	0.150852	0.950571	-4.81976
LTBR	Olink CARDIOVASCULAR III(v.6112)	P36941	Lymphotoxin-beta receptor (LTBR)	0.137994	-0.0513096	0.327298	4.74104	1.44032	0.151856	0.950571	-4.82436
MMP-2	Olink CARDIOVASCULAR III(v.6112)	P08253	Matrix metalloproteinase-2 (MMP-2)	0.130232	-0.0494516	0.309916	4.50972	1.43208	0.154197	0.950571	-4.83495
TGF-alpha	Olink INFLAMMATION(v.3021)	P01135	Transforming growth factor alpha (TGF-alpha)	0.117071	-0.0444955	0.278637	3.96924	1.43171	0.154302	0.950571	-4.83542
CD40	Olink IMMUNO-ONCOLOGY(v.3101)	P25942	CD40L receptor (CD40)	0.152429	-0.0579944	0.362853	11.962	1.4313	0.154419	0.950571	-4.83595
ICAM3	Olink CARDIOMETABOLIC(v.3602)	P32942	Intercellular adhesion molecule 3 (ICAM3)	-0.135287	-0.322165	0.0515915	4.40782	-1.43047	0.154672	0.950571	-4.83155
PON3	Olink CARDIOVASCULAR III(v.6112)	Q15166	Paraoxonase (PON 3) (PON3)	0.250085	-0.095417	0.595587	7.08079	1.43019	0.154736	0.950571	-4.83737
CA1	Olink CARDIOMETABOLIC(v.3602)	P00915	Carbonic anhydrase 1 (CA1)	-0.279133	-0.66483	0.106564	7.40004	-1.43003	0.154796	0.950571	-4.83211
PPP3R1	Olink NEURO EXPLORATORY(v.3901)	P63098	CalcineurinsubunitBtype1	0.160165	-0.0618565	0.382186	5.34315	1.42538	0.15612	0.950571	-4.84352
ISLR2	Olink NEURO EXPLORATORY(v.3901)	Q6UXK2	Immunoglobulinsuperfamilycontainingleucinerichrepeatprotein2	0.186049	-0.0722903	0.444388	2.66859	1.42297	0.156817	0.950571	-4.8466
DSG3	Olink NEURO EXPLORATORY(v.3901)	P32926	Desmoglein-3	0.150618	-0.0597775	0.361013	7.90333	1.41448	0.159287	0.950571	-4.85738
CCL5	Olink CARDIOMETABOLIC(v.3602)	P13501	C-C motif chemokine 5 (CCL5)	0.326439	-0.130202	0.783081	6.94228	1.41256	0.159864	0.950571	-4.8543
CCL14	Olink CARDIOMETABOLIC(v.3602)	Q16627	C-C motif chemokine 14 (CCL14)	0.186436	-0.0777639	0.450635	6.81989	1.39437	0.165276	0.950571	-4.87714
MAD1L1	Olink NEURO EXPLORATORY(v.3901)	Q9Y6D9	MitoticspindleassemblycheckpointproteinMAD1	0.202624	-0.0860439	0.491291	2.78384	1.38692	0.16752	0.950571	-4.89197
CD244	Olink IMMUNO-ONCOLOGY(v.3101)	Q9BZW8	Natural killer cell receptor 2B4 (CD244)	0.123763	-0.0531554	0.300681	6.65023	1.38222	0.168956	0.950571	-4.8978
LEPR	Olink NEURO EXPLORATORY(v.3901)	P48357	Leptin receptor	0.106681	-0.0481322	0.261494	7.18885	1.36156	0.175374	0.950571	-4.9232
ICAM-2	Olink CARDIOVASCULAR III(v.6112)	P13598	Intercellular adhesion molecule 2 (ICAM-2)	0.13141	-0.0605885	0.323409	6.03119	1.35235	0.178294	0.950571	-4.9344
THBS4	Olink CARDIOMETABOLIC(v.3602)	P35443	Thrombospondin-4 (THBS4)	0.201031	-0.0929117	0.494975	5.94497	1.35139	0.178612	0.950571	-4.92994
MET	Olink CARDIOMETABOLIC(v.3602)	P08581	Hepatocyte growth factor receptor (MET)	-0.0949576	-0.233839	0.043924	3.71748	-1.35103	0.178728	0.950571	-4.93038
ADGRG1	Olink IMMUNO-ONCOLOGY(v.3101)	Q9Y653	Adhesion G-protein coupled receptor G1	-0.298206	-0.735016	0.138605	2.3729	-1.3489	0.179396	0.950571	-4.93858
CA3	Olink CARDIOMETABOLIC(v.3602)	P07451	Carbonic anhydrase 3 (CA3)	-0.167108	-0.414309	0.0800939	2.68926	-1.33575	0.183662	0.950571	-4.94876
TRAIL	Olink IMMUNO-ONCOLOGY(v.3101)	P50591	TNF-related apoptosis-inducing ligand (TRAIL)	-0.097675	-0.242342	0.0469922	8.52479	-1.33405	0.184205	0.950571	-4.95645
NT-3	Olink INFLAMMATION(v.3021)	P20783	Neurotrophin-3 (NT-3)	-0.169775	-0.421457	0.0819073	2.64049	-1.33284	0.1846	0.950571	-4.95789
IL10	Olink IMMUNO-ONCOLOGY(v.3101)	P22301	Interleukin-10 (IL-10)	-0.178407	-0.443957	0.087142	3.90458	-1.32747	0.186365	0.950571	-4.9643
GNLY	Olink CARDIOMETABOLIC(v.3602)	P22749	Granulysin (GNLY)	0.203204	-0.100371	0.506778	1.85535	1.32266	0.187971	0.950571	-4.96435
KIRREL2	Olink NEURO EXPLORATORY(v.3901)	Q6UWL6	KinofIRRE-likeprotein2	0.144493	-0.0724206	0.361406	3.86556	1.31619	0.190114	0.950571	-4.97768
DPP4	Olink CARDIOMETABOLIC(v.3602)	P27487	Dipeptidyl peptidase 4 (DPP4)	-0.100509	-0.252309	0.0512916	2.44789	-1.30832	0.192776	0.951639	-4.98125
MEGF9	Olink CARDIOMETABOLIC(v.3602)	Q9H1U4	Multiple epidermal growth factor-like domains protein 9 (MEGF9)	-0.107851	-0.273992	0.0582907	4.38374	-1.28271	0.201582	0.951639	-5.01099
CDH1	Olink CARDIOMETABOLIC(v.3602)	P12830	Cadherin-1 (CDH1)	0.159345	-0.0892351	0.407925	4.37223	1.26664	0.207255	0.951639	-5.02935
MCP-2	Olink IMMUNO-ONCOLOGY(v.3101)	P80075	Monocyte chemotactic protein 2 (MCP-2)	0.232574	-0.132992	0.598141	7.89307	1.25705	0.210684	0.951639	-5.04599
TR-AP	Olink CARDIOVASCULAR III(v.6112)	P13686	Tartrate-resistant acid phosphatase type 5 (TR-AP)	0.104424	-0.0602109	0.269058	4.08441	1.25325	0.212062	0.951639	-5.05028
RETN	Olink CARDIOVASCULAR III(v.6112)	Q9HD89	Resistin (RETN)	0.140212	-0.0820929	0.362517	6.55848	1.24622	0.214623	0.951639	-5.05817
TNXB	Olink CARDIOMETABOLIC(v.3602)	P22105	Tenascin-X (TNXB)	-0.0952748	-0.246452	0.0559027	1.79476	-1.2453	0.214974	0.951639	-5.05339
CD163	Olink CARDIOVASCULAR III(v.6112)	Q86VB7	Scavenger receptor cysteine-rich type 1 protein M130 (CD163)	-0.16433	-0.427993	0.0993321	8.56371	-1.23148	0.220066	0.951639	-5.07458
IL12RB1	Olink IMMUNO-ONCOLOGY(v.3101)	P42701	Interleukin-12 receptor subunit beta-1	-0.121172	-0.319012	0.0766681	2.98853	-1.21017	0.228113	0.951639	-5.09796
ALCAM	Olink CARDIOVASCULAR III(v.6112)	Q13740	CD166 antigen (ALCAM)	0.0855854	-0.0547126	0.225883	8.08411	1.20533	0.229969	0.951639	-5.10322
TCN2	Olink CARDIOMETABOLIC(v.3602)	P20062	Transcobalamin-2 (TCN2)	-0.122006	-0.323206	0.0791943	4.93848	-1.19821	0.232732	0.951639	-5.10502
ANG	Olink CARDIOMETABOLIC(v.3602)	P03950	Angiogenin (ANG)	0.187408	-0.12168	0.496497	7.2785	1.19808	0.232782	0.951639	-5.10516
GDNF	Olink INFLAMMATION(v.3021)	P39905	Glial cell line-derived neurotrophic factor (hGDNF)	0.109191	-0.0714607	0.289843	3.30252	1.19427	0.234253	0.951639	-5.11515
MB	Olink CARDIOVASCULAR III(v.6112)	P02144	Myoglobin (MB)	-0.173587	-0.461028	0.113854	8.26867	-1.19324	0.234656	0.951639	-5.11626
CD33	Olink NEURO EXPLORATORY(v.3901)	P20138	Myeloid cell surface antigen CD33	0.31711	-0.209905	0.844125	4.15598	1.1889	0.236354	0.951639	-5.12091
VSTM1	Olink NEURO EXPLORATORY(v.3901)	Q6UX27	V-setandtransmembranedomain-containingprotein1	0.179003	-0.118669	0.476676	1.79798	1.18817	0.236638	0.951639	-5.12168
Flt3L	Olink INFLAMMATION(v.3021)	P49771	Fms-related tyrosine kinase 3 ligand (Flt3L)	-0.133871	-0.357443	0.0897	10.1749	-1.18312	0.238629	0.951639	-5.12707
CDH15	Olink NEURO EXPLORATORY(v.3901)	P55291	Cadherin-15	0.212285	-0.145268	0.569839	6.58393	1.17311	0.242608	0.951639	-5.13768
ST6GAL1	Olink CARDIOMETABOLIC(v.3602)	P15907	Beta-galactoside alpha-2,6-sialyltransferase 1 (ST6GAL1)	0.137334	-0.0953867	0.370054	4.27856	1.16607	0.245445	0.951639	-5.13914
PCSK9	Olink CARDIOVASCULAR III(v.6112)	Q8NBP7	Proprotein convertase subtilisin/kexin type 9 (PCSK9)	-0.105655	-0.288508	0.077198	3.65027	-1.14168	0.255401	0.951639	-5.17041
CD70	Olink IMMUNO-ONCOLOGY(v.3101)	P32970	CD70 antigen	-0.131342	-0.359634	0.0969505	3.95979	-1.13676	0.257446	0.951639	-5.17545
COL4A3BP	Olink NEURO EXPLORATORY(v.3901)	Q9Y5P4	CollagentypeIValpha-3-bindingprotein	0.153192	-0.11507	0.421453	2.00835	1.12833	0.260979	0.951639	-5.18405
PECAM-1	Olink CARDIOVASCULAR III(v.6112)	P16284	Platelet endothelial cell adhesion molecule (PECAM-1)	0.143622	-0.111048	0.398292	5.84468	1.11429	0.266931	0.951639	-5.19822
PAI	Olink CARDIOVASCULAR III(v.6112)	P05121	Plasminogen activator inhibitor 1 (PAI)	0.200244	-0.155121	0.555608	6.11103	1.11338	0.267322	0.951639	-5.19914
CCL28	Olink INFLAMMATION(v.3021)	Q9NRJ3	C-C motif chemokine 28 (CCL28)	0.0921715	-0.0715331	0.255876	2.9849	1.11248	0.267706	0.951639	-5.20004
CXCL16	Olink CARDIOVASCULAR III(v.6112)	Q9H2A7	C-X-C motif chemokine 16 (CXCL16)	0.0933641	-0.073939	0.260667	6.00972	1.10264	0.271945	0.951639	-5.20985
IL-20RA	Olink INFLAMMATION(v.3021)	Q9UHF4	Interleukin-20 receptor subunit alpha (IL-20RA)	0.111525	-0.088425	0.311474	1.76964	1.10207	0.272194	0.951639	-5.21042
CDH5	Olink CARDIOVASCULAR III(v.6112)	P33151	Cadherin-5 (CDH5)	0.102223	-0.0810546	0.2855	5.0948	1.10204	0.272207	0.951639	-5.21045
TNFRSF12A	Olink IMMUNO-ONCOLOGY(v.3101)	Q9NP84	Tumor necrosis factor receptor superfamily member 12A	0.123461	-0.0979579	0.34488	7.22661	1.10173	0.272342	0.951639	-5.21076
ENG	Olink CARDIOMETABOLIC(v.3602)	P17813	Endoglin (ENG)	0.0737636	-0.0599125	0.20744	3.25268	1.09036	0.277311	0.951639	-5.21592
CSF-1	Olink INFLAMMATION(v.3021)	P09603	Macrophage colony-stimulating factor 1 (CSF-1)	0.0545515	-0.0447233	0.153826	10.5098	1.08574	0.279332	0.951639	-5.22651
IGFBP-2	Olink CARDIOVASCULAR III(v.6112)	P18065	Insulin-like Growth Factor-Binding Protein 2 (IGFBP-2)	0.172931	-0.142107	0.487969	9.00059	1.08459	0.279837	0.951639	-5.22763
CXCL1	Olink IMMUNO-ONCOLOGY(v.3101)	P09341	C-X-C motif chemokine 1 (CXCL1)	0.204944	-0.17056	0.580449	10.2471	1.0784	0.282583	0.951639	-5.23367
TNF-R1	Olink CARDIOVASCULAR III(v.6112)	P19438	Tumor necrosis factor receptor 1 (TNF-R1)	0.123591	-0.10384	0.351023	7.57943	1.07373	0.284664	0.951639	-5.2382
TLT-2	Olink CARDIOVASCULAR III(v.6112)	Q5T2D2	Trem-like transcript 2 protein (TLT-2)	0.115985	-0.0975276	0.329498	5.65662	1.07334	0.284839	0.951639	-5.23857
MEPE	Olink CARDIOVASCULAR III(v.6112)	Q9NQ76	Matrix extracellular phosphoglycoprotein (MEPE)	0.126606	-0.106693	0.359904	6.18107	1.07225	0.285324	0.951639	-5.23962
BST2	Olink NEURO EXPLORATORY(v.3901)	Q10589	Bone marrow stromal antigen 2	-0.0988748	-0.281471	0.0837216	5.49024	-1.06992	0.28637	0.951639	-5.24188
CASP-3	Olink CARDIOVASCULAR III(v.6112)	P42574	Caspase-3 (CASP-3)	0.201822	-0.173251	0.576894	8.39123	1.06319	0.289401	0.951639	-5.24834
CNTN1	Olink CARDIOVASCULAR III(v.6112)	Q12860	Contactin-1 (CNTN1)	0.0886457	-0.0787413	0.256033	5.1764	1.04639	0.29706	0.951639	-5.26431
KIR2DL3	Olink NEURO EXPLORATORY(v.3901)	P43628	Killer cell immunoglobulin-like receptor 2DL3	-0.200905	-0.581966	0.180156	3.06301	-1.04173	0.299211	0.951639	-5.26871
FGF-5	Olink INFLAMMATION(v.3021)	P12034		0.0779622	-0.0709007	0.226825	1.6948	1.0348	0.302425	0.951639	-5.27519
CD93	Olink CARDIOVASCULAR III(v.6112)	Q9NPY3	Complement component C1q receptor (CD93)	0.0855935	-0.0788076	0.249995	11.4785	1.02871	0.305267	0.951639	-5.28085
DLK-1	Olink CARDIOVASCULAR III(v.6112)	P80370	Protein delta homolog 1 (DLK-1)	-0.156411	-0.45784	0.145019	6.81956	-1.02527	0.306882	0.951639	-5.28404
SPARCL1	Olink CARDIOMETABOLIC(v.3602)	Q14515	SPARC-like protein 1 (SPARCL1)	-0.0904873	-0.266023	0.0850489	3.92318	-1.0186	0.310042	0.951639	-5.28403
CTSD	Olink CARDIOVASCULAR III(v.6112)	P07339	Cathepsin D (CTSD)	0.113377	-0.108723	0.335476	3.21176	1.00863	0.31477	0.951639	-5.2993
LILRB5	Olink CARDIOMETABOLIC(v.3602)	O75023	Leukocyte immunoglobulin-like receptor subfamily B member 5 (LILRB5)	-0.178132	-0.529031	0.172766	5.5175	-1.0031	0.317437	0.951639	-5.29814
JAM-A	Olink CARDIOVASCULAR III(v.6112)	Q9Y624	Junctional adhesion molecule A (JAM-A)	0.170508	-0.168629	0.509646	6.47537	0.993406	0.322108	0.951639	-5.31305
FKBP7	Olink NEURO EXPLORATORY(v.3901)	Q9Y680	Peptidyl-prolyl cis-trans isomerase FKBP7	0.17822	-0.177388	0.533828	1.49793	0.990244	0.323646	0.951639	-5.31588
PDGF subunit B	Olink IMMUNO-ONCOLOGY(v.3101)	P01127	Platelet-derived growth factor subunit B	0.146977	-0.148384	0.442338	11.4134	0.983227	0.327075	0.951639	-5.32212
CASP-8	Olink INFLAMMATION(v.3021)	Q14790	Caspase 8 (CASP-8 )	-0.117254	-0.353438	0.11893	3.32754	-0.980924	0.328206	0.951639	-5.32416
EFEMP1	Olink CARDIOMETABOLIC(v.3602)	Q12805	EGF-containing fibulin-like extracellular matrix protein 1 (EFEMP1)	-0.0944839	-0.286221	0.097253	4.75208	-0.973719	0.331771	0.951639	-5.32429
ADA	Olink IMMUNO-ONCOLOGY(v.3101)	P00813	Adenosine Deaminase (ADA)	-0.0884706	-0.268019	0.0910774	4.06884	-0.97359	0.331824	0.951639	-5.33063
MCP-4	Olink IMMUNO-ONCOLOGY(v.3101)	Q99616	Monocyte chemotactic protein 4 (MCP-4)	0.170849	-0.179586	0.521284	9.22148	0.963301	0.336943	0.951639	-5.33962
REG1A	Olink CARDIOMETABOLIC(v.3602)	P05451	Lithostathine-1-alpha (REG1A)	0.145846	-0.154142	0.445834	8.42995	0.960666	0.338273	0.951639	-5.33567
MFAP5	Olink CARDIOMETABOLIC(v.3602)	Q13361	Microfibrillar-associated protein 5 (MFAP5)	-0.0897779	-0.274828	0.095272	2.74901	-0.958654	0.339282	0.951639	-5.33741
OSMR	Olink CARDIOMETABOLIC(v.3602)	Q99650	Oncostatin-M-specific receptor subunit beta (OSMR)	-0.0515724	-0.15811	0.0549653	1.23165	-0.956523	0.340354	0.951639	-5.33925
CXCL10	Olink IMMUNO-ONCOLOGY(v.3101)	P02778	C-X-C motif chemokine 10 (CXCL10)	-0.234682	-0.722787	0.253424	8.83983	-0.949999	0.343637	0.951639	-5.35111
PRSS2	Olink CARDIOMETABOLIC(v.3602)	P07478	Trypsin-2 (PRSS2)	-0.170108	-0.524243	0.184026	3.72108	-0.949158	0.344074	0.951639	-5.34558
SCGB3A2	Olink CARDIOVASCULAR III(v.6112)	Q96PL1	Secretoglobin family 3A member 2 (SCGB3A2)	-0.165513	-0.510563	0.179538	3.30899	-0.947778	0.344764	0.951639	-5.35301
TNFRSF14	Olink CARDIOVASCULAR III(v.6112)	Q92956	Tumor necrosis factor receptor superfamily member 14 (TNFRSF14)	0.0964233	-0.106484	0.29933	5.49008	0.938952	0.349261	0.951639	-5.36053
EN-RAGE	Olink INFLAMMATION(v.3021)	P80511	Protein S100-A12 (EN-RAGE )	0.193007	-0.217268	0.603283	2.77795	0.929514	0.354113	0.951639	-5.36849
CETN2	Olink NEURO EXPLORATORY(v.3901)	P41208	Centrin-2	0.167269	-0.191632	0.526171	2.98382	0.920872	0.358593	0.951639	-5.37571
IL18	Olink IMMUNO-ONCOLOGY(v.3101)	Q14116	Interleukin-18 (IL-18)	0.155528	-0.183497	0.494554	9.50707	0.906431	0.366158	0.951639	-5.38763
WWP2	Olink NEURO EXPLORATORY(v.3901)	O00308	NEDD4-likeE3ubiquitin-proteinligase	0.114029	-0.136999	0.365058	6.54377	0.897533	0.370869	0.951639	-5.39487
ANG-1	Olink IMMUNO-ONCOLOGY(v.3101)	Q15389	Angiopoietin-1	0.198184	-0.239217	0.635584	9.19532	0.895254	0.372082	0.951639	-5.39672
FGF-21	Olink INFLAMMATION(v.3021)	Q9NSA1	Fibroblast growth factor 21 (FGF-21)	0.263035	-0.319768	0.845837	6.31979	0.891763	0.373945	0.951639	-5.39954
PDGF subunit A	Olink CARDIOVASCULAR III(v.6112)	P04085	Platelet-derived growth factor subunit A (PDGF subunit A)	0.156809	-0.193414	0.507033	4.59732	0.884678	0.377743	0.951639	-5.40522
IMPA1	Olink NEURO EXPLORATORY(v.3901)	P29218	Inositol monophosphatase 1	0.151157	-0.187462	0.489776	2.33778	0.882011	0.379179	0.951639	-5.40735
MMP-9	Olink CARDIOVASCULAR III(v.6112)	P14780	Matrix metalloproteinase-9 (MMP-9)	0.149224	-0.185466	0.483914	5.67676	0.880956	0.379747	0.951639	-5.40819
CX3CL1	Olink INFLAMMATION(v.3021)	P78423	Fractalkine (CX3CL1 )	0.0938877	-0.116764	0.304539	6.93667	0.880648	0.379914	0.951639	-5.40844
CHI3L1	Olink CARDIOVASCULAR III(v.6112)	P36222	Chitinase-3-like protein 1 (CHI3L1)	0.21174	-0.277631	0.701112	5.04184	0.854916	0.393958	0.951639	-5.42862
CARHSP1	Olink NEURO EXPLORATORY(v.3901)	Q9Y2V2	Calcium-regulatedheat-stableprotein1	-0.140077	-0.464882	0.184727	3.26532	-0.852126	0.395499	0.951639	-5.43077
LIF-R	Olink INFLAMMATION(v.3021)	P42702	Leukemia inhibitory factor receptor (LIF-R)	0.0533081	-0.0703487	0.176965	4.71887	0.851791	0.395685	0.951639	-5.43103
CTSZ	Olink CARDIOVASCULAR III(v.6112)	Q9UBR2	Cathepsin Z (CTSZ)	0.0856059	-0.113924	0.285136	5.97443	0.847722	0.39794	0.951639	-5.43415
CCL25	Olink INFLAMMATION(v.3021)	O15444	C-C motif chemokine 25 (CCL25)	0.0900211	-0.120334	0.300376	6.96303	0.845571	0.399136	0.951639	-5.4358
IL8	Olink IMMUNO-ONCOLOGY(v.3101)	P10145	Interleukin-8 (IL-8)	0.107743	-0.144227	0.359713	6.09683	0.844888	0.399516	0.951639	-5.43632
DPEP1	Olink NEURO EXPLORATORY(v.3901)	P16444	Dipeptidase1	0.0967948	-0.133769	0.327358	3.71022	0.829505	0.408134	0.951639	-5.44796
PFDN2	Olink NEURO EXPLORATORY(v.3901)	Q9UHV9	Prefoldinsubunit2	-0.106321	-0.363651	0.15101	2.60565	-0.816363	0.415584	0.951639	-5.45774
CXCL6	Olink INFLAMMATION(v.3021)	P80162	C-X-C motif chemokine 6 (CXCL6)	0.140381	-0.201393	0.482155	9.35598	0.811573	0.41832	0.951639	-5.46127
FKBP5	Olink NEURO EXPLORATORY(v.3901)	Q13451	Peptidyl-prolylcis-transisomeraseFKBP5	0.161967	-0.232409	0.556342	6.88193	0.811473	0.418377	0.951639	-5.46134
CCL23	Olink IMMUNO-ONCOLOGY(v.3101)	P55773	C-C motif chemokine 23 (CCL23)	0.0961913	-0.145271	0.337654	11.4387	0.787126	0.432447	0.951639	-5.47894
RARRES2	Olink CARDIOVASCULAR III(v.6112)	Q99969	Retinoic acid receptor responder protein 2 (RARRES2)	0.0609463	-0.0924616	0.214354	12.0278	0.784978	0.433702	0.951639	-5.48047
CCL18	Olink CARDIOMETABOLIC(v.3602)	P55774	C-C motif chemokine 18 (CCL18)	0.191262	-0.292581	0.675105	6.67467	0.7811	0.43598	0.951639	-5.47676
PMVK	Olink NEURO EXPLORATORY(v.3901)	Q15126	Phosphomevalonatekinase	0.152945	-0.234747	0.540637	8.55169	0.779482	0.436921	0.951639	-5.48436
VCAM1	Olink CARDIOMETABOLIC(v.3602)	P19320	Vascular cell adhesion protein 1 (VCAM1)	-0.0757874	-0.268036	0.116462	5.77231	-0.778958	0.437237	0.951639	-5.47827
COL1A1	Olink CARDIOVASCULAR III(v.6112)	P02452	Collagen alpha-1(I) chain (COL1A1)	0.0810194	-0.126305	0.288344	3.21785	0.772139	0.441244	0.951639	-5.48951
VEGFA	Olink IMMUNO-ONCOLOGY(v.3101)	P15692	Vascular endothelial growth factor A (VEGF-A)	0.067637	-0.106405	0.241679	9.15572	0.76787	0.443769	0.951639	-5.49248
HO-1	Olink IMMUNO-ONCOLOGY(v.3101)	P09601	Heme oxygenase 1	0.0686962	-0.11037	0.247763	12.7257	0.758012	0.44963	0.951639	-5.49929
CXCL5	Olink IMMUNO-ONCOLOGY(v.3101)	P42830	C-X-C motif chemokine 5 (CXCL5)	0.207059	-0.337118	0.751235	11.9354	0.751816	0.453337	0.951639	-5.50352
CSTB	Olink CARDIOVASCULAR III(v.6112)	P04080	Cystatin-B (CSTB)	0.107373	-0.174885	0.389632	4.86375	0.751637	0.453445	0.951639	-5.50364
CPB1	Olink CARDIOVASCULAR III(v.6112)	P15086	Carboxypeptidase B (CPB1)	-0.144317	-0.525219	0.236584	6.75953	-0.748623	0.455254	0.951639	-5.50569
PRTFDC1	Olink NEURO EXPLORATORY(v.3901)	Q9NRG1	Phosphoribosyltransferase domain-containing protein 1	0.185567	-0.304686	0.67582	4.79929	0.747891	0.455694	0.951639	-5.50619
PLA2G7	Olink CARDIOMETABOLIC(v.3602)	Q13093	Platelet-activating factor acetylhydrolase (PLA2G7)	0.0709993	-0.117052	0.25905	2.49883	0.746036	0.456818	0.951639	-5.50095
GP6	Olink CARDIOVASCULAR III(v.6112)	Q9HCN6		0.099505	-0.165706	0.364716	4.11642	0.741331	0.459649	0.951639	-5.51061
IL6	Olink IMMUNO-ONCOLOGY(v.3101)	P05231	Interleukin-6 (IL-6)	0.146226	-0.244866	0.537318	3.97391	0.738761	0.461204	0.951639	-5.51233
MBL2	Olink CARDIOMETABOLIC(v.3602)	P11226	Mannose-binding protein C (MBL2)	0.218938	-0.377293	0.81517	9.53302	0.725585	0.469229	0.951639	-5.51455
FABP4	Olink CARDIOVASCULAR III(v.6112)	P15090	Fatty acid-binding protein, adipocyte (FABP4)	-0.130268	-0.485788	0.225252	6.19561	-0.723989	0.470198	0.951639	-5.52211
TNFRSF10C	Olink CARDIOVASCULAR III(v.6112)	O14798	Tumor necrosis factor receptor superfamily member 10C (TNFRSF10C)	0.086592	-0.152493	0.325677	7.42275	0.71562	0.475336	0.951639	-5.52756
ICAM1	Olink CARDIOMETABOLIC(v.3602)	P05362	Intercellular adhesion molecule 1 (ICAM1)	-0.0664824	-0.250171	0.117206	6.9373	-0.715166	0.475623	0.951639	-5.52134
PTPRS	Olink CARDIOMETABOLIC(v.3602)	Q13332	Receptor-type tyrosine-protein phosphatase S (PTPRS)	0.0499635	-0.0885553	0.188482	1.98319	0.712731	0.477125	0.951639	-5.52291
AZU1	Olink CARDIOVASCULAR III(v.6112)	P20160	Azurocidin (AZU1)	0.121579	-0.216535	0.459693	3.08925	0.71048	0.478507	0.951639	-5.53088
GPNMB	Olink NEURO EXPLORATORY(v.3901)	Q14956	Transmembrane glycoprotein NMB	0.0473475	-0.0852622	0.179957	8.06492	0.705472	0.481608	0.951639	-5.53409
IL12	Olink IMMUNO-ONCOLOGY(v.3101)	P29459,P29460	Interleukin-12	-0.131914	-0.50243	0.238603	7.1284	-0.703461	0.482857	0.951639	-5.53537
Gal-1	Olink IMMUNO-ONCOLOGY(v.3101)	P09382	Galectin-1	-0.0367125	-0.14025	0.0668247	7.6003	-0.700608	0.48463	0.951639	-5.53718
CD40-L	Olink IMMUNO-ONCOLOGY(v.3101)	P29965	CD40 ligand	0.157344	-0.287402	0.602089	7.43004	0.699029	0.485614	0.951639	-5.53818
TRANCE	Olink INFLAMMATION(v.3021)	O14788	TNF-related activation-induced cytokine (TRANCE)	-0.0895043	-0.342821	0.163812	4.87289	-0.698133	0.486173	0.951639	-5.53875
GAS6	Olink CARDIOMETABOLIC(v.3602)	Q14393	Growth arrest-specific protein 6 (GAS6)	-0.0629406	-0.241498	0.115617	4.70715	-0.69652	0.487186	0.951639	-5.53323
IL-17A	Olink INFLAMMATION(v.3021)	Q16552	Interleukin-17A (IL-17A)	-0.128244	-0.493085	0.236597	2.35655	-0.694532	0.48842	0.951639	-5.54102
LDL receptor	Olink CARDIOVASCULAR III(v.6112)	P01130	Low-density lipoprotein receptor (LDL receptor)	-0.0947909	-0.370375	0.180793	4.50079	-0.679627	0.497786	0.951639	-5.55029
CCL20	Olink IMMUNO-ONCOLOGY(v.3101)	P78556	C-C motif chemokine 20 (CCL20)	-0.146098	-0.57274	0.280544	6.5729	-0.676608	0.499694	0.951639	-5.55215
SERPINA7	Olink CARDIOMETABOLIC(v.3602)	P05543	Thyroxine-binding globulin (SERPINA7)	-0.0649516	-0.255366	0.125463	5.54166	-0.674018	0.501342	0.951639	-5.54718
FGFR2	Olink NEURO EXPLORATORY(v.3901)	P21802	Fibroblast growth factor receptor 2	-0.0455607	-0.179419	0.0882975	5.25837	-0.672517	0.502287	0.951639	-5.55465
EGFR	Olink CARDIOVASCULAR III(v.6112)	P00533	Epidermal growth factor receptor (EGFR)	0.0364251	-0.071573	0.144423	3.48923	0.666411	0.50617	0.951639	-5.55835
ADAM15	Olink NEURO EXPLORATORY(v.3901)	Q13444	Disintegrin and metalloproteinase domain-containing protein 15	0.0593104	-0.118974	0.237595	9.7911	0.657318	0.511982	0.951639	-5.5638
FETUB	Olink CARDIOMETABOLIC(v.3602)	Q9UGM5	Fetuin-B (FETUB)	-0.0689638	-0.27769	0.139762	3.70606	-0.652869	0.514845	0.951639	-5.55987
IGFBP-7	Olink CARDIOVASCULAR III(v.6112)	Q16270	Insulin-like growth factor-binding protein 7 (IGFBP-7)	0.0646868	-0.132823	0.262197	8.38602	0.647119	0.518542	0.951639	-5.56983
KIF1BP	Olink NEURO EXPLORATORY(v.3901)	Q96EK5	KIF1-bindingprotein	0.120587	-0.249655	0.490829	6.05135	0.643534	0.520858	0.951639	-5.57192
IL15	Olink NEURO EXPLORATORY(v.3901)	P40933	Interleukin-15	0.0496239	-0.10275	0.201997	2.84288	0.643487	0.520889	0.951639	-5.57195
FHIT	Olink NEURO EXPLORATORY(v.3901)	P49789	Bis(5'-adenosyl)-triphosphatase	-0.095604	-0.390234	0.199026	1.74741	-0.641145	0.522405	0.951639	-5.57331
OPN	Olink CARDIOVASCULAR III(v.6112)	P10451	Osteopontin (OPN)	0.0845952	-0.176748	0.345939	8.17246	0.639576	0.523422	0.951639	-5.57422
PTN	Olink IMMUNO-ONCOLOGY(v.3101)	P21246	Pleiotrophin	0.118948	-0.249917	0.487814	4.47824	0.63716	0.52499	0.951639	-5.57562
SCF	Olink INFLAMMATION(v.3021)	P21583	Stem cell factor (SCF)	-0.0467406	-0.19201	0.0985287	9.6593	-0.635739	0.525913	0.951639	-5.57644
TNFSF13B	Olink CARDIOVASCULAR III(v.6112)	Q9Y275	Tumor necrosis factor ligand superfamily member 13B (TNFSF13B)	0.0619555	-0.130678	0.254589	7.59327	0.635486	0.526077	0.951639	-5.57658
FUT8	Olink NEURO EXPLORATORY(v.3901)	Q9BYC5	Alpha-(1,6)-fucosyltransferase	-0.0842561	-0.346723	0.178211	0.935835	-0.634285	0.526858	0.951639	-5.57727
CDH17	Olink NEURO EXPLORATORY(v.3901)	Q12864	Cadherin-17	0.118209	-0.251739	0.488157	6.44843	0.631348	0.528772	0.951639	-5.57896
APOM	Olink CARDIOMETABOLIC(v.3602)	O95445	Apolipoprotein M (APOM)	-0.0584886	-0.241992	0.125014	7.0748	-0.62981	0.529781	0.951639	-5.57324
TR	Olink CARDIOVASCULAR III(v.6112)	P02786	Transferrin receptor protein 1 (TR)	-0.0778027	-0.325542	0.169937	6.24996	-0.620522	0.535854	0.951639	-5.5851
DPEP2	Olink NEURO EXPLORATORY(v.3901)	Q9H4A9	Dipeptidase 2	-0.0461982	-0.193326	0.10093	2.88975	-0.620423	0.535919	0.951639	-5.58515
OSM	Olink INFLAMMATION(v.3021)	P13725	Oncostatin-M (OSM)	0.112793	-0.246798	0.472384	4.56472	0.619773	0.536346	0.951639	-5.58552
CD8A	Olink INFLAMMATION(v.3021)	P01732	T-cell surface glycoprotein CD8 alpha chain	0.10047	-0.222008	0.422949	10.5838	0.615595	0.539093	0.951639	-5.58786
PCOLCE	Olink CARDIOMETABOLIC(v.3602)	Q15113	Procollagen C-endopeptidase enhancer 1 (PCOLCE)	-0.0848951	-0.357998	0.188207	6.94702	-0.61424	0.539991	0.951639	-5.58201
LAMP3	Olink IMMUNO-ONCOLOGY(v.3101)	Q9UQV4	Lysosome-associated membrane glycoprotein 3	-0.0882534	-0.373831	0.197324	5.83071	-0.610611	0.542379	0.951639	-5.59063
HGF	Olink IMMUNO-ONCOLOGY(v.3101)	P14210	Hepatocyte growth factor (HGF)	0.055007	-0.123314	0.233328	8.92046	0.609498	0.543114	0.951639	-5.59124
IL32	Olink NEURO EXPLORATORY(v.3901)	P24001	Interleukin-32	0.0567184	-0.128444	0.241881	1.92748	0.605241	0.545931	0.951639	-5.59359
CCL15	Olink CARDIOVASCULAR III(v.6112)	Q16663	C-C motif chemokine 15 (CCL15)	0.082907	-0.188883	0.354697	7.70262	0.602719	0.547603	0.951639	-5.59497
TGFBR3	Olink CARDIOMETABOLIC(v.3602)	Q03167	Transforming growth factor beta receptor type 3 (TGFBR3)	-0.0629992	-0.269543	0.143545	4.54586	-0.602703	0.54762	0.951639	-5.58836
FCGR2A	Olink CARDIOMETABOLIC(v.3602)	P12318	Low affinity immunoglobulin gamma Fc region receptor II-a (FCGR2A)	0.096569	-0.222351	0.415489	3.3489	0.598325	0.550529	0.951639	-5.59074
TGFBI	Olink CARDIOMETABOLIC(v.3602)	Q15582	Transforming growth factor-beta-induced protein ig-h3 (TGFBI)	0.0598709	-0.142891	0.262633	9.45507	0.58346	0.560463	0.951639	-5.59869
TNF-R2	Olink CARDIOVASCULAR III(v.6112)	P20333	Tumor necrosis factor receptor 2 (TNF-R2)	0.0746323	-0.179316	0.328581	6.59076	0.580684	0.562323	0.951639	-5.60678
Gal-4	Olink CARDIOVASCULAR III(v.6112)	P56470	Galectin-4 (Gal-4)	0.0763282	-0.186466	0.339122	4.68179	0.573888	0.566901	0.951639	-5.61034
SLAMF1	Olink INFLAMMATION(v.3021)	Q13291	Signaling lymphocytic activation molecule (SLAMF1)	-0.0587518	-0.261054	0.14355	2.26355	-0.573825	0.566944	0.951639	-5.61037
FASLG	Olink IMMUNO-ONCOLOGY(v.3101)	P48023	Fas antigen ligand	-0.0609063	-0.271553	0.149741	7.18357	-0.571301	0.568649	0.951639	-5.61168
TBCB	Olink NEURO EXPLORATORY(v.3901)	Q99426	Tubulin-foldingcofactorB	0.131371	-0.32333	0.586071	8.94683	0.570861	0.568946	0.951639	-5.61191
IL-17RA	Olink CARDIOVASCULAR III(v.6112)	Q96F46	Interleukin-17 receptor A (IL-17RA)	0.0773905	-0.190643	0.345423	4.73485	0.570502	0.569189	0.951639	-5.6121
KIT	Olink CARDIOMETABOLIC(v.3602)	P10721	Mast/stem cell growth factor receptor Kit (KIT)	-0.0537762	-0.243094	0.135542	4.59628	-0.561279	0.575449	0.951639	-5.61018
CFHR5	Olink CARDIOMETABOLIC(v.3602)	Q9BXR6	Complement factor H-related protein 5 (CFHR5)	0.0525086	-0.132855	0.237872	8.62263	0.559743	0.576493	0.951639	-5.61096
SRP14	Olink NEURO EXPLORATORY(v.3901)	P37108	Signal recognition particle 14 kDa protein	0.0992168	-0.252521	0.450955	3.91975	0.557345	0.578121	0.951639	-5.61882
PLC	Olink CARDIOVASCULAR III(v.6112)	P98160	Perlecan (PLC)	0.0446944	-0.115109	0.204498	8.63835	0.552619	0.581345	0.953025	-5.6212
CCL11	Olink INFLAMMATION(v.3021)	P51671	Eotaxin-1 (CCL11)	0.0606946	-0.158572	0.279961	7.6533	0.546934	0.585235	0.953822	-5.62403
PLXNB2	Olink CARDIOMETABOLIC(v.3602)	O15031	Plexin-B2 (PLXNB2)	-0.0416486	-0.192666	0.109368	2.30455	-0.54495	0.586601	0.953822	-5.61836
SCGB1A1	Olink NEURO EXPLORATORY(v.3901)	P11684	Uteroglobin	-0.0674956	-0.314882	0.179891	4.44213	-0.539084	0.590626	0.95485	-5.6279
PDCD1	Olink IMMUNO-ONCOLOGY(v.3101)	Q15116	Programmed cell death protein 1	-0.0723281	-0.338417	0.193761	4.51538	-0.537079	0.592007	0.95485	-5.62888
SERPINA5	Olink CARDIOMETABOLIC(v.3602)	P05154	Plasma serine protease inhibitor (SERPINA5)	-0.0540732	-0.254314	0.146167	8.1079	-0.533595	0.594415	0.954884	-5.6239
PD-L2	Olink IMMUNO-ONCOLOGY(v.3101)	Q9BQ51	Programmed cell death 1 ligand 2	-0.0534801	-0.257346	0.150386	3.25992	-0.51833	0.60499	0.962362	-5.63785
IL-12B	Olink INFLAMMATION(v.3021)	P29460	Interleukin-12 subunit beta (IL-12B)	-0.0859211	-0.414634	0.242792	6.35034	-0.516465	0.606288	0.962362	-5.63872
uPA	Olink INFLAMMATION(v.3021)	P00749	Urokinase-type plasminogen activator (uPA)	0.0368081	-0.109154	0.18277	10.6737	0.498267	0.619024	0.978694	-5.6471
RPS6KB1	Olink NEURO EXPLORATORY(v.3901)	P23443	Ribosomal protein S6 kinase beta-1	0.0799369	-0.243189	0.403062	3.79132	0.488803	0.625694	0.979696	-5.65133
NAA10	Olink NEURO EXPLORATORY(v.3901)	P41227	N-alpha-acetyltransferase 10	0.101309	-0.312938	0.515556	4.67303	0.483222	0.629641	0.979696	-5.65379
AARSD1	Olink NEURO EXPLORATORY(v.3901)	Q9BTE6	Alanyl-tRNAeditingproteinAarsd1	-0.0654389	-0.333329	0.202451	3.8904	-0.482656	0.630042	0.979696	-5.65404
GZMA	Olink IMMUNO-ONCOLOGY(v.3101)	P12544	Granzyme A	-0.049434	-0.252316	0.153448	6.19257	-0.481438	0.630905	0.979696	-5.65457
VEGFR-2	Olink IMMUNO-ONCOLOGY(v.3101)	P35968	Vascular endothelial growth factor receptor 2	0.0309416	-0.0967237	0.158607	7.71639	0.478881	0.632719	0.979696	-5.65569
DNER	Olink INFLAMMATION(v.3021)	Q8NFT8	Delta and Notch-like epidermal growth factor-related recep (DNER)	0.0274386	-0.0886359	0.143513	9.73283	0.467071	0.641125	0.979696	-5.66075
MPO	Olink CARDIOVASCULAR III(v.6112)	P05164	Myeloperoxidase (MPO)	0.0491978	-0.165347	0.263743	3.69951	0.453092	0.651136	0.979696	-5.66659
AXL	Olink CARDIOVASCULAR III(v.6112)	P30530	Tyrosine-protein kinase receptor UFO (AXL)	-0.0445757	-0.239261	0.15011	9.63595	-0.4524	0.651633	0.979696	-5.66687
VASN	Olink CARDIOMETABOLIC(v.3602)	Q6EMK4	Vasorin (VASN)	-0.0345666	-0.186213	0.11708	2.58125	-0.450408	0.653069	0.979696	-5.66097
IFI30	Olink NEURO EXPLORATORY(v.3901)	P13284	Gamma-interferon-inducible lysosomal thiol reductase	0.0358856	-0.124133	0.195904	1.93391	0.443106	0.658326	0.979696	-5.67065
SAA4	Olink CARDIOMETABOLIC(v.3602)	P35542	Serum amyloid A-4 protein (SAA4)	-0.0639749	-0.354512	0.226562	3.29779	-0.435101	0.664117	0.979696	-5.66711
CCL24	Olink CARDIOVASCULAR III(v.6112)	O00175	C-C motif chemokine 24 (CCL24)	0.0928803	-0.335222	0.520983	5.69557	0.42868	0.668769	0.979696	-5.67636
EGF	Olink IMMUNO-ONCOLOGY(v.3101)	P01133	Pro-epidermal growth factor	0.103408	-0.38512	0.591937	8.93341	0.418238	0.67637	0.979696	-5.68037
CDCP1	Olink INFLAMMATION(v.3021)	Q9H5V8	CUB domain-containing protein 1 (CDCP1)	0.0565662	-0.210705	0.323837	4.37685	0.41818	0.676412	0.979696	-5.68039
ILKAP	Olink NEURO EXPLORATORY(v.3901)	Q9H0C8	Integrin-linkedkinase-associatedserine/threoninephosphatase2C	0.0641973	-0.239478	0.367873	3.20937	0.417701	0.676762	0.979696	-5.68057
ANGPT2	Olink IMMUNO-ONCOLOGY(v.3101)	O15123	Angiopoietin-2	0.0416739	-0.156866	0.240213	6.38216	0.414739	0.678924	0.979696	-5.68169
U-PAR	Olink CARDIOVASCULAR III(v.6112)	Q03405	Urokinase plasminogen activator surface receptor (U-PAR)	0.0387131	-0.146965	0.224391	6.07716	0.411959	0.680956	0.979696	-5.68273
MCP-1	Olink CARDIOVASCULAR III(v.6112)	P13500	Monocyte chemotactic protein 1 (MCP-1)	0.0607502	-0.231342	0.352842	4.87971	0.410947	0.681697	0.979696	-5.68311
GGT5	Olink NEURO EXPLORATORY(v.3901)	P36269	Glutathionehydrolase5proenzyme	0.029594	-0.116559	0.175747	3.34115	0.400086	0.689661	0.979696	-5.68711
KLK6	Olink CARDIOVASCULAR III(v.6112)	Q92876	Kallikrein-6 (KLK6)	0.0402049	-0.159315	0.239725	3.41112	0.398154	0.691081	0.979696	-5.68781
IL7R	Olink CARDIOMETABOLIC(v.3602)	P16871	Interleukin-7 receptor subunit alpha (IL7R)	-0.0506301	-0.302029	0.200768	3.45902	-0.397949	0.691236	0.979696	-5.68113
TNFSF14	Olink INFLAMMATION(v.3021)	O43557	Tumor necrosis factor ligand superfamily member 14 (TNFSF14)	-0.0543477	-0.32887	0.220175	4.98807	-0.391166	0.696229	0.979696	-5.69031
MMP12	Olink IMMUNO-ONCOLOGY(v.3101)	P39900	Macrophage metalloproteinase-12	-0.0589835	-0.359395	0.241428	6.09754	-0.387946	0.698604	0.979696	-5.69145
Gal-9	Olink IMMUNO-ONCOLOGY(v.3101)	O00182	Galectin-9	-0.0347132	-0.212614	0.143187	8.99382	-0.385545	0.700378	0.979696	-5.69229
ITGAM	Olink CARDIOMETABOLIC(v.3602)	P11215	Integrin alpha-M (ITGAM)	-0.0540989	-0.335606	0.227408	2.38088	-0.379736	0.704681	0.979696	-5.68755
CXCL12	Olink IMMUNO-ONCOLOGY(v.3101)	P48061	Stromal cell-derived factor 1	-0.0322388	-0.201093	0.136615	2.41632	-0.377246	0.706523	0.979696	-5.69517
IL-10RB	Olink INFLAMMATION(v.3021)	Q08334	Interleukin-10 receptor subunit beta (IL-10RB)	0.0281557	-0.119396	0.175707	6.58772	0.377035	0.706679	0.979696	-5.69524
F11	Olink CARDIOMETABOLIC(v.3602)	P03951	Coagulation factor XI (F11)	-0.0322489	-0.201706	0.137208	8.06514	-0.376043	0.707419	0.979696	-5.68882
IFNL1	Olink NEURO EXPLORATORY(v.3901)	Q8IU54	Interferon lambda-1	-0.0699546	-0.441151	0.301242	2.12472	-0.372366	0.710145	0.979696	-5.69683
CRADD	Olink NEURO EXPLORATORY(v.3901)	P78560	Death domain-containing protein	0.0672437	-0.290987	0.425475	7.5175	0.370891	0.711241	0.979696	-5.69732
SELE	Olink CARDIOVASCULAR III(v.6112)	P16581	E-selectin (SELE)	0.0550097	-0.238242	0.348261	12.3519	0.370644	0.711424	0.979696	-5.69741
AOC3	Olink CARDIOMETABOLIC(v.3602)	Q16853	Membrane primary amine oxidase (AOC3)	-0.0323707	-0.205987	0.141246	4.07009	-0.36842	0.713082	0.979696	-5.69139
IL-18BP	Olink CARDIOVASCULAR III(v.6112)	O95998	Interleukin-18-binding protein (IL-18BP)	0.0368115	-0.164954	0.238577	6.90301	0.360492	0.718985	0.979696	-5.70078
STAMBP	Olink INFLAMMATION(v.3021)	O95630	STAM-binding protein (STAMPB)	-0.0580395	-0.377382	0.261303	7.33801	-0.359108	0.720018	0.979696	-5.70123
SIRT2	Olink INFLAMMATION(v.3021)	Q8IXJ6	SIR2-like protein 2 (SIRT2)	-0.0758513	-0.507553	0.355851	6.84005	-0.347166	0.728952	0.979696	-5.70506
ICOSLG	Olink IMMUNO-ONCOLOGY(v.3101)	O75144	ICOS ligand	-0.0265753	-0.179798	0.126647	6.33095	-0.3427	0.732303	0.979696	-5.70645
CST5	Olink INFLAMMATION(v.3021)	P28325	Cystatin D (CST5)	-0.0418411	-0.286642	0.202959	6.43969	-0.337713	0.73605	0.979696	-5.70799
t-PA	Olink CARDIOVASCULAR III(v.6112)	P00750	Tissue-type plasminogen activator (t-PA)	-0.0457164	-0.319232	0.227799	7.09775	-0.330255	0.741667	0.979696	-5.71026
LYVE1	Olink CARDIOMETABOLIC(v.3602)	Q9Y5Y7	Lymphatic vessel endothelial hyaluronic acid receptor 1 (LYVE1)	-0.0312879	-0.218552	0.155976	6.99886	-0.330144	0.741754	0.979696	-5.70351
IL-18R1	Olink INFLAMMATION(v.3021)	Q13478	Interleukin-18 receptor 1 (IL-18R1)	0.029407	-0.147855	0.206669	8.93368	0.327789	0.743528	0.979696	-5.71099
TNFB	Olink INFLAMMATION(v.3021)	P01374	TNF-beta (TNFB)	-0.0333216	-0.2342	0.167557	5.39252	-0.327756	0.743552	0.979696	-5.711
PROC	Olink CARDIOMETABOLIC(v.3602)	P04070	Vitamin K-dependent protein C (PROC)	-0.0323201	-0.228418	0.163778	5.47521	-0.325672	0.745128	0.979696	-5.70484
CPA1	Olink CARDIOVASCULAR III(v.6112)	P15085	Carboxypeptidase A1 (CPA1)	-0.0612381	-0.434134	0.311658	6.68463	-0.324483	0.746024	0.979696	-5.71197
IFN-gamma	Olink INFLAMMATION(v.3021)	P01579	Interferon gamma (IFN-gamma)	-0.087427	-0.622832	0.447978	7.2152	-0.322642	0.747415	0.979696	-5.71251
RBKS	Olink NEURO EXPLORATORY(v.3901)	Q9H477	Ribokinase	-0.0412432	-0.295596	0.21311	8.22074	-0.320386	0.74912	0.979696	-5.71317
UMOD	Olink CARDIOMETABOLIC(v.3602)	P07911	Uromodulin (UMOD)	0.0306605	-0.163672	0.224993	2.00074	0.311757	0.75566	0.979696	-5.70886
CRIP2	Olink NEURO EXPLORATORY(v.3901)	P52943	Cysteine-rich protein 2	-0.0264171	-0.193938	0.141104	4.01369	-0.311583	0.755789	0.979696	-5.7157
NID1	Olink CARDIOMETABOLIC(v.3602)	P14543	Nidogen-1 (NID1)	-0.0294146	-0.21713	0.158301	4.28246	-0.30963	0.757274	0.979696	-5.70946
CCL4	Olink INFLAMMATION(v.3021)	P13236	C-C motif chemokine 4 (CCL4 )	0.0433818	-0.233903	0.320666	6.43113	0.309129	0.757651	0.979696	-5.71639
NCR1	Olink IMMUNO-ONCOLOGY(v.3101)	O76036	Natural cytotoxicity triggering receptor	0.0371538	-0.202826	0.277134	4.28899	0.305905	0.7601	0.979696	-5.71729
PSME1	Olink NEURO EXPLORATORY(v.3901)	Q06323	Proteasomeactivatorcomplexsubunit1	-0.0364941	-0.2727	0.199712	3.62393	-0.305274	0.76058	0.979696	-5.71746
IGFBP-1	Olink CARDIOVASCULAR III(v.6112)	P08833	Insulin-like growth factor-binding protein 1 (IGFBP-1)	-0.0786875	-0.588968	0.431594	5.15281	-0.304687	0.761026	0.979696	-5.71763
TIMP1	Olink CARDIOMETABOLIC(v.3602)	P01033	Metalloproteinase inhibitor 1 (TIMP1)	-0.0293259	-0.221855	0.163203	5.31855	-0.300979	0.763849	0.979696	-5.71185
FCN2	Olink CARDIOMETABOLIC(v.3602)	Q15485	Ficolin-2 (FCN2)	0.0400093	-0.224971	0.30499	7.08034	0.298352	0.765849	0.979696	-5.71256
CCL3	Olink INFLAMMATION(v.3021)	P10147	Macrophage inflammatory protein 1-alpha (MIP-1 alpha )	0.0393149	-0.223066	0.301696	5.33143	0.296062	0.767591	0.979696	-5.71998
CD83	Olink IMMUNO-ONCOLOGY(v.3101)	Q01151	CD83 antigen	-0.0300755	-0.23211	0.171959	3.50526	-0.294134	0.769061	0.979696	-5.7205
DCN	Olink IMMUNO-ONCOLOGY(v.3101)	P07585	Decorin	-0.0225542	-0.177145	0.132037	5.72388	-0.288272	0.773536	0.979974	-5.72205
MCP-3	Olink INFLAMMATION(v.3021)	P80098	Monocyte chemotactic protein 3 (MCP-3)	0.0463685	-0.286294	0.379031	2.90299	0.275408	0.783381	0.979974	-5.72534
DEFB4A	Olink NEURO EXPLORATORY(v.3901)	O15263	Beta-defensin4A	-0.0935052	-0.766163	0.579152	4.98438	-0.274663	0.783952	0.979974	-5.72552
CD27	Olink IMMUNO-ONCOLOGY(v.3101)	P26842	CD27 antigen	-0.0273306	-0.224058	0.169397	8.95619	-0.274499	0.784078	0.979974	-5.72557
CCL16	Olink CARDIOVASCULAR III(v.6112)	O15467	C-C motif chemokine 16 (CCL16)	0.0403862	-0.254338	0.33511	7.26693	0.270755	0.786951	0.979974	-5.72649
NDRG1	Olink NEURO EXPLORATORY(v.3901)	Q92597	Protein NDRG1	-0.0229895	-0.192918	0.146939	2.69932	-0.267314	0.789594	0.979974	-5.72733
C1QTNF1	Olink CARDIOMETABOLIC(v.3602)	Q9BXJ1	Complement C1q tumor necrosis factor-related protein 1 (C1QTNF1)	-0.0307565	-0.261886	0.200373	4.77405	-0.262945	0.792956	0.979974	-5.72158
MMP7	Olink IMMUNO-ONCOLOGY(v.3101)	P09237	Matrix metalloproteinase-7	0.0250989	-0.167969	0.218166	9.78571	0.256864	0.797635	0.979974	-5.72982
CAIX	Olink IMMUNO-ONCOLOGY(v.3101)	Q16790	Carbonic anhydrase 9	0.0356491	-0.238769	0.310067	5.41287	0.256681	0.797776	0.979974	-5.72986
PTS	Olink NEURO EXPLORATORY(v.3901)	Q03393	6-pyruvoyltetrahydrobiopterinsynthase	-0.0374813	-0.326493	0.25153	3.79091	-0.256246	0.798111	0.979974	-5.72996
SNCG	Olink NEURO EXPLORATORY(v.3901)	O76070	Gamma-synuclein	-0.0502602	-0.438925	0.338405	3.20037	-0.255509	0.798679	0.979974	-5.73014
NT-proBNP	Olink CARDIOVASCULAR III(v.6112)			0.0644373	-0.448755	0.577629	5.12406	0.248093	0.804401	0.983976	-5.73183
MIC-A/B	Olink IMMUNO-ONCOLOGY(v.3101)	Q29983,Q29980	MHC class I polypeptide-related sequence A/B	-0.0975199	-0.908007	0.712967	4.93491	-0.237741	0.812405	0.986205	-5.73412
CD5	Olink INFLAMMATION(v.3021)	P06127	T-cell surface glycoprotein CD5 (CD5)	0.0227572	-0.167953	0.213468	5.70705	0.235777	0.813926	0.986205	-5.73454
COMP	Olink CARDIOMETABOLIC(v.3602)	P49747	Cartilage oligomeric matrix protein (COMP)	-0.0273308	-0.256407	0.201745	8.96027	-0.235752	0.813948	0.986205	-5.72773
TIE1	Olink CARDIOMETABOLIC(v.3602)	P35590	Tyrosine-protein kinase receptor Tie-1 (TIE1)	-0.0173248	-0.166346	0.131697	2.05813	-0.229721	0.818623	0.986205	-5.729
TWEAK	Olink IMMUNO-ONCOLOGY(v.3101)	O43508	Tumor necrosis factor ligand superfamily member 12	0.0156886	-0.120337	0.151714	9.52936	0.227889	0.820042	0.986205	-5.7362
CA4	Olink CARDIOMETABOLIC(v.3602)	P22748	Carbonic anhydrase 4 (CA4)	-0.0229914	-0.225914	0.179931	3.03494	-0.223881	0.823155	0.986205	-5.7302
Notch 3	Olink CARDIOVASCULAR III(v.6112)	Q9UM47	Neurogenic locus notch homolog protein 3 (Notch 3)	0.020764	-0.164921	0.206449	6.32656	0.220949	0.825432	0.986205	-5.73761
GZMH	Olink IMMUNO-ONCOLOGY(v.3101)	P20718	Granzyme H	-0.0458072	-0.474261	0.382646	6.04067	-0.211246	0.832982	0.986205	-5.73952
TNFRSF9	Olink INFLAMMATION(v.3021)	Q07011	Tumor necrosis factor receptor superfamily member 9 (TNFRSF9)	0.0259109	-0.216654	0.268476	7.89113	0.211063	0.833124	0.986205	-5.73955
PLA2G10	Olink NEURO EXPLORATORY(v.3901)	O15496	Group 10 secretory phospholipase A2	0.0393281	-0.353955	0.432611	5.83757	0.197586	0.843636	0.986205	-5.74205
IL-15RA	Olink INFLAMMATION(v.3021)	Q13261	Interleukin-15 receptor subunit alpha (IL-15RA)	-0.0157712	-0.173706	0.142163	2.31234	-0.197308	0.843853	0.986205	-5.7421
NOS3	Olink IMMUNO-ONCOLOGY(v.3101)	P29474	Nitric oxide synthase, endothelial	-0.0226819	-0.257489	0.212125	2.02199	-0.190865	0.848889	0.986205	-5.74324
ABHD14B	Olink NEURO EXPLORATORY(v.3901)	Q96IU4	ProteinABHD14B	0.0175767	-0.165743	0.200897	1.55018	0.189446	0.849999	0.986205	-5.74349
C2	Olink CARDIOMETABOLIC(v.3602)	P06681	Complement C2 (C2)	-0.0188873	-0.218249	0.180474	7.32101	-0.187202	0.851756	0.986205	-5.73704
MMP-3	Olink CARDIOVASCULAR III(v.6112)	P08254	Matrix metalloproteinase-3 (MMP-3)	0.0268061	-0.263378	0.31699	8.39498	0.182523	0.855418	0.986205	-5.74466
PHOSPHO1	Olink NEURO EXPLORATORY(v.3901)	Q8TCT1	Phosphoethanolamine/phosphocholinephosphatase	-0.0143707	-0.172147	0.143406	4.50758	-0.179968	0.85742	0.986205	-5.74508
CNDP1	Olink CARDIOMETABOLIC(v.3602)	Q96KN2	Beta-Ala-His dipeptidase (CNDP1)	0.0254582	-0.258038	0.308954	5.02217	0.177444	0.8594	0.986205	-5.73865
PD-L1	Olink INFLAMMATION(v.3021)	Q9NZQ7	Programmed cell death 1 ligand 1 (PD-L1)	-0.0160813	-0.196017	0.163854	7.45779	-0.176588	0.860069	0.986205	-5.74562
SMOC1	Olink NEURO EXPLORATORY(v.3901)	Q9H4F8	SPARC-related modular calcium-binding protein 1	0.0126284	-0.135211	0.160468	5.91229	0.168778	0.866198	0.986205	-5.74685
NPM1	Olink NEURO EXPLORATORY(v.3901)	P06748	Nucleophosmin	0.03668	-0.398026	0.471386	2.64284	0.166721	0.867813	0.986205	-5.74716
CES1	Olink CARDIOMETABOLIC(v.3602)	P23141	Liver carboxylesterase 1 (CES1)	-0.0334924	-0.443332	0.376347	4.00172	-0.161478	0.871935	0.986205	-5.74111
MMP-1	Olink INFLAMMATION(v.3021)	P03956	Matrix metalloproteinase-1 (MMP-1)	0.0408098	-0.460603	0.542222	11.3782	0.160815	0.872455	0.986205	-5.74804
NOTCH1	Olink CARDIOMETABOLIC(v.3602)	P46531	Neurogenic locus notch homolog protein 1 (NOTCH1)	-0.010385	-0.138681	0.117911	4.3685	-0.159946	0.87314	0.986205	-5.74133
ANXA10	Olink NEURO EXPLORATORY(v.3901)	Q9UJ72	Annexin A10	0.0354904	-0.418291	0.489272	3.0007	0.154533	0.877397	0.986205	-5.74894
TNFRSF21	Olink IMMUNO-ONCOLOGY(v.3101)	O75509	Tumor necrosis factor receptor superfamily member 21	0.00788038	-0.105671	0.121432	9.16702	0.137124	0.891116	0.986205	-5.75125
IGFBP6	Olink CARDIOMETABOLIC(v.3602)	P24592	Insulin-like growth factor-binding protein 6 (IGFBP6)	-0.0146633	-0.228174	0.198847	5.81381	-0.135704	0.892238	0.986205	-5.74458
ANGPTL3	Olink CARDIOMETABOLIC(v.3602)	Q9Y5C1	Angiopoietin-related protein 3 (ANGPTL3)	0.0134559	-0.184115	0.211027	4.53196	0.134577	0.893127	0.986205	-5.74472
NRP1	Olink CARDIOMETABOLIC(v.3602)	O14786	Neuropilin-1 (NRP1)	0.00828767	-0.113862	0.130438	1.13642	0.134066	0.89353	0.986205	-5.74478
CR2	Olink CARDIOMETABOLIC(v.3602)	P20023	Complement receptor type 2 (CR2)	0.0160706	-0.225762	0.257903	6.37012	0.131311	0.895706	0.986205	-5.74511
IL3RA	Olink NEURO EXPLORATORY(v.3901)	P26951	Interleukin-3receptorsubunitalpha	-0.0112846	-0.181183	0.158614	2.67205	-0.131236	0.895764	0.986205	-5.75196
F7	Olink CARDIOMETABOLIC(v.3602)	P08709	Coagulation factor VII (F7)	0.0131341	-0.186213	0.212481	5.36239	0.130188	0.896593	0.986205	-5.74525
TNFRSF4	Olink IMMUNO-ONCOLOGY(v.3101)	P43489	Tumor necrosis factor receptor superfamily member 4	0.0158806	-0.227684	0.259445	4.95592	0.128828	0.897666	0.986205	-5.75225
IL-6RA	Olink CARDIOVASCULAR III(v.6112)	P08887	Interleukin-6 receptor subunit alpha (IL-6RA)	0.0122016	-0.180627	0.20503	12.3681	0.125026	0.90067	0.986205	-5.75269
TNC	Olink CARDIOMETABOLIC(v.3602)	P24821	Tenascin (TNC)	-0.0163125	-0.279664	0.247039	4.09727	-0.122402	0.902746	0.986205	-5.74613
KLB	Olink NEURO EXPLORATORY(v.3901)	Q86Z14	Beta-klotho	-0.0230218	-0.3958	0.349757	4.26792	-0.122024	0.903043	0.986205	-5.75302
PAM	Olink CARDIOMETABOLIC(v.3602)	P19021	Peptidyl-glycine alpha-amidating monooxygenase (PAM)	0.00912946	-0.143729	0.161988	3.19718	0.118015	0.906214	0.986205	-5.74662
GP1BA	Olink CARDIOMETABOLIC(v.3602)	P07359	Platelet glycoprotein Ib alpha chain (GP1BA)	0.01994	-0.316677	0.356557	6.84497	0.11705	0.906978	0.986205	-5.74672
ASGR1	Olink NEURO EXPLORATORY(v.3901)	P07306	Asialoglycoproteinreceptor1	0.0104675	-0.169005	0.18994	2.46068	0.11524	0.908409	0.986205	-5.75376
IL-1RT2	Olink CARDIOVASCULAR III(v.6112)	P27930	Interleukin-1 receptor type 2 (IL-1RT2)	-0.00858613	-0.160227	0.143055	5.50489	-0.111877	0.91107	0.986205	-5.7541
AP-N	Olink CARDIOVASCULAR III(v.6112)	P15144	Aminopeptidase N (AP-N)	0.00684505	-0.115663	0.129353	5.43461	0.1104	0.912239	0.986205	-5.75425
TIMD4	Olink CARDIOMETABOLIC(v.3602)	Q96H15	T-cell immunoglobulin and mucin domain-containing protein 4 (TIMD4)	-0.0131527	-0.281039	0.254733	4.44536	-0.0970166	0.922843	0.988768	-5.74866
SELL	Olink CARDIOMETABOLIC(v.3602)	P14151	L-selectin (SELL)	-0.0084445	-0.184115	0.167226	8.9863	-0.0949851	0.924454	0.988768	-5.74884
IL2-RA	Olink CARDIOVASCULAR III(v.6112)	P01589	Interleukin-2 receptor subunit alpha (IL2-RA)	0.0114255	-0.226861	0.249712	4.26357	0.0947401	0.924647	0.988768	-5.75571
CHL1	Olink CARDIOMETABOLIC(v.3602)	O00533	Neural cell adhesion molecule L1-like protein (CHL1)	0.00762796	-0.163235	0.178491	4.74294	0.0882151	0.929824	0.988768	-5.7494
ST1A1	Olink INFLAMMATION(v.3021)	P50225	Sulfotransferase 1A1 (ST1A1)	-0.0136215	-0.345011	0.317768	4.83382	-0.0812163	0.935378	0.988768	-5.75679
PLTP	Olink CARDIOMETABOLIC(v.3602)	P55058	Phospholipid transfer protein (PLTP)	0.00630971	-0.14797	0.16059	2.77718	0.080813	0.935699	0.988768	-5.74997
AXIN1	Olink INFLAMMATION(v.3021)	O15169	Axin-1 (AXIN1)	0.0138216	-0.363606	0.391249	5.6427	0.0723573	0.942414	0.988768	-5.75741
CST3	Olink CARDIOMETABOLIC(v.3602)	P01034	Cystatin-C (CST3)	0.00721816	-0.245926	0.260363	7.68859	0.0563429	0.955144	0.988768	-5.75149
PSP-D	Olink CARDIOVASCULAR III(v.6112)	P35247	Pulmonary surfactant-associated protein D (PSP-D)	0.00967347	-0.363479	0.382826	3.54191	0.0512217	0.959217	0.988768	-5.7586
EIF4B	Olink NEURO EXPLORATORY(v.3901)	P23588	Eukaryotic translation initiation factor 4B	-0.00587185	-0.238913	0.227169	8.46902	-0.0497852	0.96036	0.988768	-5.75866
FGF-23	Olink INFLAMMATION(v.3021)	Q9GZV9	Fibroblast growth factor 23 (FGF-23)	0.00671668	-0.262081	0.275514	3.32676	0.0493728	0.960688	0.988768	-5.75868
GZMB	Olink IMMUNO-ONCOLOGY(v.3101)	P10144	Granzyme B	0.00971027	-0.387646	0.407066	4.42969	0.0482847	0.961553	0.988768	-5.75873
SFRP1	Olink NEURO EXPLORATORY(v.3901)	Q8N474	Secreted frizzled-related protein 1	0.00807046	-0.335258	0.351399	7.51783	0.0464457	0.963017	0.988768	-5.75881
VEGFC	Olink IMMUNO-ONCOLOGY(v.3101)	P49767	Vascular endothelial growth factor C	0.00873222	-0.368841	0.386305	1.70696	0.0456964	0.963613	0.988768	-5.75884
NCAM1	Olink CARDIOMETABOLIC(v.3602)	P13591	Neural cell adhesion molecule 1 (NCAM1)	0.00385125	-0.164702	0.172405	5.2	0.0451487	0.964049	0.988768	-5.75201
CD4	Olink IMMUNO-ONCOLOGY(v.3101)	P01730	T-cell surface glycoprotein CD4	-0.00378991	-0.186777	0.179198	1.83536	-0.0409227	0.967412	0.98968	-5.75903
CD46	Olink CARDIOMETABOLIC(v.3602)	P15529	Membrane cofactor protein (CD46)	0.00371575	-0.216171	0.223602	4.73251	0.033391	0.973407	0.993273	-5.75243
MMP-10	Olink INFLAMMATION(v.3021)	P09238	Matrix metalloproteinase-10 (MMP-10)	-0.00347539	-0.28055	0.273599	9.18513	-0.0247836	0.98026	0.993724	-5.75951
CD28	Olink IMMUNO-ONCOLOGY(v.3101)	P10747	T-cell-specific surface glycoprotein CD28	0.00219357	-0.175207	0.179594	2.47444	0.0244317	0.980541	0.993724	-5.75952
GRN	Olink CARDIOVASCULAR III(v.6112)	P28799	Granulins (GRN)	-0.0020876	-0.177799	0.173624	6.06428	-0.0234749	0.981303	0.993724	-5.75954
AKT1S1	Olink NEURO EXPLORATORY(v.3901)	Q96B36	Proline-richAKT1substrate1	0.00187674	-0.340072	0.343826	6.57935	0.0108443	0.991362	0.995713	-5.75974
CLSTN1	Olink NEURO EXPLORATORY(v.3901)	O94985	Calsyntenin-1	0.00110767	-0.379875	0.38209	2.43127	0.00574464	0.995424	0.995713	-5.75977

## Sheet: AD Dementia vs. Other Dementia
Protein	Panel	Uniprot ID	Description	logFC	CI.L	CI.R	AveExpr	t	P.Value	adj.P.Val	B
NF-L	Olink NEURO EXPLORATORY(v.3901)	P07196	Neurofilamentlightpolypeptide	-0.652123	-1.00584	-0.298404	5.12461	-3.64274	0.000370691	0.148276	-0.909642
Gal-3	Olink CARDIOVASCULAR III(v.6112)	P17931	Galectin-3 (Gal-3)¬†	0.253436	0.0532867	0.453586	4.0767	2.50191	0.0134231	0.996499	-3.09149
CASP-8	Olink INFLAMMATION(v.3021)	Q14790	Caspase 8 (CASP-8 )¬†	0.340958	0.0656701	0.616245	3.32754	2.44721	0.0155486	0.996499	-3.17836
TPPP3	Olink NEURO EXPLORATORY(v.3901)	Q9BW30	Tubulinpolymerization-promotingproteinfamilymember3	-0.380695	-0.718753	-0.0426372	2.35839	-2.22507	0.0275653	0.996499	-3.5133
IGFBP-1	Olink CARDIOVASCULAR III(v.6112)	P08833	Insulin-like growth factor-binding protein 1 (IGFBP-1)¬†	-0.664684	-1.25996	-0.0694051	5.15281	-2.20624	0.0288842	0.996499	-3.54037
PECAM-1	Olink CARDIOVASCULAR III(v.6112)	P16284	Platelet endothelial cell adhesion molecule (PECAM-1)¬†	-0.326915	-0.623905	-0.0299248	5.84468	-2.17496	0.0311964	0.996499	-3.58485
CD40	Olink IMMUNO-ONCOLOGY(v.3101)	P25942	CD40L receptor (CD40)¬†	-0.257027	-0.502701	-0.0113535	11.962	-2.06718	0.0404317	0.996499	-3.73363
IGLC2	Olink CARDIOMETABOLIC(v.3602)	P0DOY2		0.326613	0.0101622	0.643063	6.19712	2.03943	0.04317	0.996499	-3.77268
ST1A1	Olink INFLAMMATION(v.3021)	P50225	Sulfotransferase 1A1 (ST1A1)¬†	0.382337	-0.0039562	0.76863	4.83382	1.95563	0.0523624	0.996499	-3.88022
UMOD	Olink CARDIOMETABOLIC(v.3602)	P07911	Uromodulin (UMOD)¬†	-0.220309	-0.446723	0.00610398	2.00074	-1.9227	0.0564205	0.996499	-3.92316
MMP-10	Olink INFLAMMATION(v.3021)	P09238	Matrix metalloproteinase-10 (MMP-10)¬†	0.308427	-0.0149129	0.631766	9.18513	1.88474	0.0613952	0.996499	-3.96944
TCN2	Olink CARDIOMETABOLIC(v.3602)	P20062	Transcobalamin-2 (TCN2)¬†	0.223191	-0.0112502	0.457633	4.93848	1.88115	0.0618974	0.996499	-3.97473
CCL24	Olink CARDIOVASCULAR III(v.6112)	O00175	C-C motif chemokine 24 (CCL24)¬†	-0.471039	-0.968839	0.0267613	5.69557	-1.86965	0.0634775	0.996499	-3.98803
PD-L1	Olink IMMUNO-ONCOLOGY(v.3101)	Q9NZQ7	Programmed cell death 1 ligand 1 (PD-L1)¬†	-0.24509	-0.513948	0.0237676	5.95622	-1.8012	0.0736758	0.996499	-4.0706
CCL14	Olink CARDIOMETABOLIC(v.3602)	Q16627	C-C motif chemokine 14 (CCL14)¬†	-0.279536	-0.587646	0.0285747	6.81989	-1.79272	0.0750417	0.996499	-4.08095
CCL19	Olink INFLAMMATION(v.3021)	Q99731	C-C motif chemokine 19 (CCL19)¬†	-0.415614	-0.886778	0.0555503	9.53781	-1.74291	0.0833933	0.996499	-4.13861
CNTN1	Olink CARDIOVASCULAR III(v.6112)	Q12860	Contactin-1 (CNTN1)¬†	-0.168945	-0.363336	0.0254457	5.1764	-1.71723	0.0879967	0.996499	-4.16791
PRTN3	Olink CARDIOVASCULAR III(v.6112)	P24158	Myeloblastin (PRTN3)¬†	-0.262071	-0.566111	0.0419693	4.23263	-1.70312	0.0906115	0.996499	-4.18382
TR-AP	Olink CARDIOVASCULAR III(v.6112)	P13686	Tartrate-resistant acid phosphatase type 5 (TR-AP)¬†	-0.165322	-0.357896	0.0272514	4.08441	-1.69626	0.0919062	0.996499	-4.19152
JAM-A	Olink CARDIOVASCULAR III(v.6112)	Q9Y624	Junctional adhesion molecule A (JAM-A)¬†	-0.335799	-0.731461	0.0598642	6.47537	-1.67692	0.0956366	0.996499	-4.21306
GP1BA	Olink CARDIOMETABOLIC(v.3602)	P07359	Platelet glycoprotein Ib alpha chain (GP1BA)¬†	-0.330527	-0.722709	0.0616559	6.84497	-1.66533	0.0979437	0.996499	-4.22547
PON3	Olink CARDIOVASCULAR III(v.6112)	Q15166	Paraoxonase (PON 3) (PON3)¬†	-0.336351	-0.739076	0.0663739	7.08079	-1.65022	0.100985	0.996499	-4.2424
KLK6	Olink CARDIOVASCULAR III(v.6112)	Q92876	Kallikrein-6 (KLK6)¬†	-0.193646	-0.426419	0.0391269	3.41112	-1.64374	0.102319	0.996499	-4.24945
CTSZ	Olink CARDIOVASCULAR III(v.6112)	Q9UBR2	Cathepsin Z (CTSZ)¬†	-0.193036	-0.42608	0.0400079	5.97443	-1.63666	0.103793	0.996499	-4.25713
LEPR	Olink NEURO EXPLORATORY(v.3901)	P48357	Leptin receptor¬†	-0.14277	-0.32375	0.0382102	7.18885	-1.5587	0.121169	0.996499	-4.33957
TNFRSF21	Olink IMMUNO-ONCOLOGY(v.3101)	O75509	Tumor necrosis factor receptor superfamily member 21¬†	-0.103011	-0.23576	0.0297369	9.16702	-1.53325	0.127315	0.996499	-4.36565
CPB1	Olink CARDIOVASCULAR III(v.6112)	P15086	Carboxypeptidase B (CPB1)¬†	0.345385	-0.101871	0.792641	6.75953	1.52583	0.129154	0.996499	-4.37318
Notch 3	Olink CARDIOVASCULAR III(v.6112)	Q9UM47	Neurogenic locus notch homolog protein 3 (Notch 3)¬†	-0.164977	-0.38127	0.051317	6.32656	-1.50708	0.133888	0.996499	-4.39204
LTBR	Olink CARDIOVASCULAR III(v.6112)	P36941	Lymphotoxin-beta receptor (LTBR)¬†	-0.168649	-0.389841	0.0525438	4.74104	-1.5065	0.134036	0.996499	-4.39261
CCL5	Olink CARDIOMETABOLIC(v.3602)	P13501	C-C motif chemokine 5 (CCL5)¬†	-0.402155	-0.934334	0.130025	6.94228	-1.4932	0.137496	0.996499	-4.40459
CDH5	Olink CARDIOVASCULAR III(v.6112)	P33151	Cadherin-5 (CDH5)¬†	-0.160199	-0.373051	0.052653	5.0948	-1.4871	0.139083	0.996499	-4.41189
ST6GAL1	Olink CARDIOMETABOLIC(v.3602)	P15907	Beta-galactoside alpha-2,6-sialyltransferase 1 (ST6GAL1)¬†	-0.202913	-0.474173	0.0683473	4.27856	-1.4781	0.141486	0.996499	-4.41941
HMOX2	Olink NEURO EXPLORATORY(v.3901)	P30519	Hemeoxygenase2	-0.232811	-0.551193	0.0855717	4.87503	-1.44481	0.150591	0.996499	-4.45307
IGFBP-2	Olink CARDIOVASCULAR III(v.6112)	P18065	Insulin-like Growth Factor-Binding Protein 2 (IGFBP-2)¬†	-0.266857	-0.633897	0.100184	9.00059	-1.43655	0.152922	0.996499	-4.46097
PRSS2	Olink CARDIOMETABOLIC(v.3602)	P07478	Trypsin-2 (PRSS2)¬†	0.301607	-0.113858	0.717071	3.72108	1.43446	0.153532	0.996499	-4.46143
ICOSLG	Olink IMMUNO-ONCOLOGY(v.3101)	O75144	ICOS ligand¬†	-0.12955	-0.308432	0.0493311	6.33095	-1.43097	0.154513	0.996499	-4.46629
CRTAC1	Olink CARDIOMETABOLIC(v.3602)	Q9NQ79	Cartilage acidic protein 1 (CRTAC1)¬†	0.292182	-0.111937	0.696302	5.48749	1.42865	0.155193	0.996499	-4.46693
CXCL5	Olink INFLAMMATION(v.3021)	P42830	C-X-C motif chemokine 5 (CXCL5)¬†	0.444031	-0.170197	1.05826	11.9124	1.42837	0.155259	0.996499	-4.46876
SIRT2	Olink INFLAMMATION(v.3021)	Q8IXJ6	SIR2-like protein 2 (SIRT2)¬†	0.357488	-0.145861	0.860838	6.84005	1.4033	0.16259	0.996499	-4.49237
ADA	Olink INFLAMMATION(v.3021)	P00813	Adenosine Deaminase (ADA)¬†	0.143124	-0.0603047	0.346552	6.23838	1.39014	0.166542	0.996499	-4.50461
SCF	Olink INFLAMMATION(v.3021)	P21583	Stem cell factor (SCF)¬†	0.118049	-0.0512908	0.287389	9.6593	1.3774	0.170435	0.996499	-4.51633
CRIP2	Olink NEURO EXPLORATORY(v.3901)	P52943	Cysteine-rich protein 2¬†	0.133333	-0.0620596	0.328726	4.01369	1.3483	0.179588	0.996499	-4.54274
DSG3	Olink NEURO EXPLORATORY(v.3901)	P32926	Desmoglein-3¬†	-0.167304	-0.412949	0.0783402	7.90333	-1.34573	0.180415	0.996499	-4.54505
TNFRSF4	Olink IMMUNO-ONCOLOGY(v.3101)	P43489	Tumor necrosis factor receptor superfamily member 4¬†	-0.193518	-0.478308	0.091273	4.95592	-1.34262	0.181419	0.996499	-4.54784
AKT1S1	Olink NEURO EXPLORATORY(v.3901)	Q96B36	Proline-richAKT1substrate1	0.270761	-0.127805	0.669326	6.57935	1.34228	0.181528	0.996499	-4.54814
CLSTN1	Olink NEURO EXPLORATORY(v.3901)	O94985	Calsyntenin-1¬†	0.300395	-0.143426	0.744217	2.43127	1.33734	0.183131	0.996499	-4.55255
SCGB1A1	Olink NEURO EXPLORATORY(v.3901)	P11684	Uteroglobin¬†	0.192707	-0.095693	0.481107	4.44213	1.32026	0.188754	0.996499	-4.56767
PTN	Olink IMMUNO-ONCOLOGY(v.3101)	P21246	Pleiotrophin¬†	-0.287049	-0.718358	0.14426	4.47824	-1.315	0.190512	0.996499	-4.5723
GPNMB	Olink NEURO EXPLORATORY(v.3901)	Q14956	Transmembrane glycoprotein NMB¬†	-0.102758	-0.257269	0.0517525	8.06492	-1.31406	0.190827	0.996499	-4.57312
CSTB	Olink CARDIOVASCULAR III(v.6112)	P04080	Cystatin-B (CSTB)¬†	-0.218691	-0.548561	0.111178	4.86375	-1.30993	0.192218	0.996499	-4.57673
MMP-1	Olink INFLAMMATION(v.3021)	P03956	Matrix metalloproteinase-1 (MMP-1)¬†	-0.38539	-0.970627	0.199847	11.3782	-1.30115	0.195198	0.996499	-4.58438
CXCL13	Olink IMMUNO-ONCOLOGY(v.3101)	O43927	C-X-C motif chemokine 13¬†	-0.257527	-0.650951	0.135896	9.08979	-1.29336	0.197869	0.996499	-4.59111
CCL20	Olink INFLAMMATION(v.3021)	P78556	C-C motif chemokine 20 (CCL20)¬†	0.31921	-0.168477	0.806896	6.61777	1.29328	0.197897	0.996499	-4.59118
DPEP1	Olink NEURO EXPLORATORY(v.3901)	P16444	Dipeptidase1	-0.175202	-0.443332	0.0929278	3.71022	-1.29108	0.198659	0.996499	-4.59309
PRTFDC1	Olink NEURO EXPLORATORY(v.3901)	Q9NRG1	Phosphoribosyltransferase domain-containing protein 1¬†	0.369366	-0.202579	0.941312	4.79929	1.27603	0.203913	0.996499	-4.60597
DPEP2	Olink NEURO EXPLORATORY(v.3901)	Q9H4A9	Dipeptidase 2¬†	-0.110575	-0.282022	0.0608711	2.88975	-1.27435	0.204506	0.996499	-4.6074
AXIN1	Olink INFLAMMATION(v.3021)	O15169	Axin-1 (AXIN1)¬†	0.28257	-0.157403	0.722543	5.6427	1.26899	0.206406	0.996499	-4.61195
vWF	Olink CARDIOVASCULAR III(v.6112)	P04275	von Willebrand factor (vWF)¬†	-0.206438	-0.528531	0.115656	5.82089	-1.26638	0.207335	0.996499	-4.61415
ENG	Olink CARDIOMETABOLIC(v.3602)	P17813	Endoglin (ENG)¬†	-0.0991733	-0.254881	0.0565341	3.25268	-1.25854	0.21016	0.996499	-4.61845
MIC-A/B	Olink IMMUNO-ONCOLOGY(v.3101)	Q29983,Q29980	MHC class I polypeptide-related sequence A/B¬†	0.598922	-0.346854	1.5447	4.93491	1.25124	0.212791	0.996499	-4.62688
NID1	Olink CARDIOMETABOLIC(v.3602)	P14543	Nidogen-1 (NID1)¬†	0.138479	-0.0804218	0.357379	4.28246	1.25002	0.213247	0.996499	-4.62555
PGLYRP1	Olink CARDIOVASCULAR III(v.6112)	O75594	Peptidoglycan recognition protein 1 (PGLYRP1)¬†	-0.176108	-0.461835	0.109618	7.72094	-1.21783	0.225196	0.996499	-4.65442
THBS4	Olink CARDIOMETABOLIC(v.3602)	P35443	Thrombospondin-4 (THBS4)¬†	-0.209416	-0.552072	0.133239	5.94497	-1.20763	0.229098	0.996499	-4.66018
PCSK9	Olink CARDIOVASCULAR III(v.6112)	Q8NBP7	Proprotein convertase subtilisin/kexin type 9 (PCSK9)¬†	0.129595	-0.0837612	0.342952	3.65027	1.20017	0.231963	0.996499	-4.66869
EPHB4	Olink CARDIOVASCULAR III(v.6112)	P54760	Ephrin type-B receptor 4 (EPHB4)¬†	-0.126891	-0.339276	0.0854952	6.20182	-1.18049	0.23967	0.996499	-4.68435
IL-17RA	Olink CARDIOVASCULAR III(v.6112)	Q96F46	Interleukin-17 receptor A (IL-17RA)¬†	-0.186006	-0.498422	0.12641	4.73485	-1.17639	0.241298	0.996499	-4.68758
CX3CL1	Olink INFLAMMATION(v.3021)	P78423	Fractalkine (CX3CL1 )¬†	-0.145947	-0.392483	0.10059	6.93667	-1.16969	0.243977	0.996499	-4.69284
VASN	Olink CARDIOMETABOLIC(v.3602)	Q6EMK4	Vasorin (VASN)¬†	-0.104269	-0.281152	0.0726143	2.58125	-1.16479	0.245959	0.996499	-4.69398
FOLR2	Olink NEURO EXPLORATORY(v.3901)	P14207	Folate receptor beta¬†	-0.0978899	-0.270362	0.0745824	6.25725	-1.12144	0.263888	0.996499	-4.72982
NAA10	Olink NEURO EXPLORATORY(v.3901)	P41227	N-alpha-acetyltransferase 10¬†	0.273469	-0.209371	0.756308	4.67303	1.11909	0.264889	0.996499	-4.73159
TIMP4	Olink CARDIOVASCULAR III(v.6112)	Q99727	Metalloproteinase inhibitor 4 (TIMP4)¬†	-0.142884	-0.395178	0.10941	4.28878	-1.11901	0.264919	0.996499	-4.73164
RPS6KB1	Olink NEURO EXPLORATORY(v.3901)	P23443	Ribosomal protein S6 kinase beta-1¬†	0.212992	-0.163595	0.589579	3.79132	1.11752	0.265555	0.996499	-4.73276
SFRP1	Olink NEURO EXPLORATORY(v.3901)	Q8N474	Secreted frizzled-related protein 1¬†	-0.225417	-0.625501	0.174668	7.51783	-1.11325	0.267378	0.996499	-4.73595
TBCB	Olink NEURO EXPLORATORY(v.3901)	Q99426	Tubulin-foldingcofactorB	0.297879	-0.232149	0.827908	8.94683	1.11045	0.268578	0.996499	-4.73803
TLT-2	Olink CARDIOVASCULAR III(v.6112)	Q5T2D2	Trem-like transcript 2 protein (TLT-2)¬†	-0.139771	-0.388661	0.10912	5.65662	-1.1096	0.268944	0.996499	-4.73866
SPON1	Olink CARDIOVASCULAR III(v.6112)	Q9HCB6	Spondin-1 (SPON1)¬†	-0.0941676	-0.262009	0.0736733	2.79952	-1.10857	0.269388	0.996499	-4.73943
IGFBP3	Olink CARDIOMETABOLIC(v.3602)	P17936	Insulin-like growth factor-binding protein 3 (IGFBP3)¬†	-0.135034	-0.375884	0.105816	5.47254	-1.10784	0.269711	0.996499	-4.73708
TIE2	Olink IMMUNO-ONCOLOGY(v.3101)	Q02763	Angiopoietin-1 receptor¬†	-0.081682	-0.22892	0.0655559	8.76182	-1.09614	0.274772	0.996499	-4.74861
TR	Olink CARDIOVASCULAR III(v.6112)	P02786	Transferrin receptor protein 1 (TR)¬†	0.160227	-0.129101	0.449555	6.24996	1.09422	0.27561	0.996499	-4.75001
TNFRSF9	Olink INFLAMMATION(v.3021)	Q07011	Tumor necrosis factor receptor superfamily member 9 (TNFRSF9)¬†	-0.156401	-0.43942	0.126618	7.89113	-1.0919	0.276625	0.996499	-4.75171
CSF-1	Olink IMMUNO-ONCOLOGY(v.3101)	P09603	Macrophage colony-stimulating factor 1 (CSF-1)¬†	-0.0688472	-0.194967	0.057273	8.84155	-1.0786	0.282495	0.996499	-4.76138
PSME1	Olink NEURO EXPLORATORY(v.3901)	Q06323	Proteasomeactivatorcomplexsubunit1	0.150204	-0.125136	0.425545	3.62393	1.07788	0.282814	0.996499	-4.7619
TNFB	Olink INFLAMMATION(v.3021)	P01374	TNF-beta (TNFB)¬†	-0.126295	-0.360402	0.107813	5.39252	-1.06593	0.288164	0.996499	-4.77048
SAA4	Olink CARDIOMETABOLIC(v.3602)	P35542	Serum amyloid A-4 protein (SAA4)¬†	0.181622	-0.156811	0.520054	3.29779	1.06042	0.290667	0.996499	-4.77136
IL-18R1	Olink INFLAMMATION(v.3021)	Q13478	Interleukin-18 receptor 1 (IL-18R1)¬†	-0.11076	-0.317273	0.0957535	8.93368	-1.05972	0.290971	0.996499	-4.7749
CD93	Olink CARDIOVASCULAR III(v.6112)	Q9NPY3	Complement component C1q receptor (CD93)¬†	-0.102697	-0.29431	0.0889168	11.4785	-1.05898	0.291306	0.996499	-4.77543
STAMBP	Olink INFLAMMATION(v.3021)	O95630	STAM-binding protein (STAMPB)¬†	0.198784	-0.173629	0.571196	7.33801	1.05466	0.293271	0.996499	-4.77849
CD83	Olink IMMUNO-ONCOLOGY(v.3101)	Q01151	CD83 antigen¬†	-0.124877	-0.36053	0.110776	3.50526	-1.04705	0.296756	0.996499	-4.78385
EGFR	Olink CARDIOVASCULAR III(v.6112)	P00533	Epidermal growth factor receptor (EGFR)¬†	-0.066467	-0.192173	0.0592387	3.48923	-1.04474	0.297819	0.996499	-4.78547
IL12	Olink IMMUNO-ONCOLOGY(v.3101)	P29459,P29460	Interleukin-12¬†	-0.227423	-0.658939	0.204093	7.1284	-1.04134	0.299387	0.996499	-4.78784
ISLR2	Olink NEURO EXPLORATORY(v.3901)	Q6UXK2	Immunoglobulinsuperfamilycontainingleucinerichrepeatprotein2	-0.157544	-0.457145	0.142057	2.66859	-1.039	0.300472	0.996499	-4.78948
PGF	Olink IMMUNO-ONCOLOGY(v.3101)	P49763	Placenta growth factor¬†	-0.102126	-0.297458	0.0932048	8.93723	-1.03306	0.303236	0.996499	-4.79361
TNF-R2	Olink CARDIOVASCULAR III(v.6112)	P20333	Tumor necrosis factor receptor 2 (TNF-R2)¬†	-0.154578	-0.450919	0.141763	6.59076	-1.03066	0.304357	0.996499	-4.79527
CCL16	Olink CARDIOVASCULAR III(v.6112)	O15467	C-C motif chemokine 16 (CCL16)¬†	0.178239	-0.165362	0.52184	7.26693	1.02496	0.307029	0.996499	-4.7992
CD46	Olink CARDIOMETABOLIC(v.3602)	P15529	Membrane cofactor protein (CD46)¬†	-0.131571	-0.388012	0.124871	4.73251	-1.0138	0.312317	0.996499	-4.80362
PCOLCE	Olink CARDIOMETABOLIC(v.3602)	Q15113	Procollagen C-endopeptidase enhancer 1 (PCOLCE)¬†	0.162133	-0.156474	0.480739	6.94702	1.00553	0.316266	0.996499	-4.80919
MFAP5	Olink CARDIOMETABOLIC(v.3602)	Q13361	Microfibrillar-associated protein 5 (MFAP5)¬†	0.109472	-0.106005	0.324949	2.74901	1.00389	0.317057	0.996499	-4.8103
HO-1	Olink IMMUNO-ONCOLOGY(v.3101)	P09601	Heme oxygenase 1¬†	-0.105676	-0.314	0.102648	12.7257	-1.00229	0.317812	0.996499	-4.81461
SELL	Olink CARDIOMETABOLIC(v.3602)	P14151	L-selectin (SELL)¬†	-0.103025	-0.307346	0.101295	8.9863	-0.996354	0.32069	0.996499	-4.81533
TGF-alpha	Olink INFLAMMATION(v.3021)	P01135	Transforming growth factor alpha (TGF-alpha)¬†	-0.0951461	-0.284122	0.0938301	3.96924	-0.994813	0.321425	0.996499	-4.81962
CD8A	Olink IMMUNO-ONCOLOGY(v.3101)	P01732	T-cell surface glycoprotein CD8 alpha chain¬†	-0.194861	-0.587251	0.197529	10.2139	-0.981216	0.328062	0.996499	-4.82863
PDCD1	Olink IMMUNO-ONCOLOGY(v.3101)	Q15116	Programmed cell death protein 1¬†	-0.152899	-0.463063	0.157266	4.51538	-0.974022	0.33161	0.996499	-4.83335
IL18	Olink IMMUNO-ONCOLOGY(v.3101)	Q14116	Interleukin-18 (IL-18)¬†	-0.193742	-0.589099	0.201614	9.50707	-0.968264	0.334467	0.996499	-4.83711
AP-N	Olink CARDIOVASCULAR III(v.6112)	P15144	Aminopeptidase N (AP-N)¬†	-0.0698414	-0.212483	0.0728002	5.43461	-0.967441	0.334877	0.996499	-4.83764
DEFB4A	Olink NEURO EXPLORATORY(v.3901)	O15263	Beta-defensin4A	-0.383306	-1.16684	0.400224	4.98438	-0.966603	0.335295	0.996499	-4.83819
OSM	Olink INFLAMMATION(v.3021)	P13725	Oncostatin-M (OSM)¬†	0.204904	-0.214733	0.62454	4.56472	0.964793	0.336198	0.996499	-4.83936
IL-12B	Olink INFLAMMATION(v.3021)	P29460	Interleukin-12 subunit beta (IL-12B)¬†	-0.186828	-0.569592	0.195937	6.35034	-0.964421	0.336383	0.996499	-4.8396
FGF-21	Olink INFLAMMATION(v.3021)	Q9NSA1	Fibroblast growth factor 21 (FGF-21)¬†	0.33018	-0.35112	1.01148	6.31979	0.957568	0.339818	0.996499	-4.84402
KIF1BP	Olink NEURO EXPLORATORY(v.3901)	Q96EK5	KIF1-bindingprotein	0.207017	-0.224635	0.638669	6.05135	0.947609	0.344849	0.996499	-4.85039
FGF-23	Olink INFLAMMATION(v.3021)	Q9GZV9	Fibroblast growth factor 23 (FGF-23)¬†	0.148147	-0.165207	0.4615	3.32676	0.934147	0.351726	0.996499	-4.8589
MET	Olink CARDIOMETABOLIC(v.3602)	P08581	Hepatocyte growth factor receptor (MET)¬†	0.0762466	-0.0856239	0.238117	3.71748	0.930753	0.353484	0.996499	-4.85756
uPA	Olink INFLAMMATION(v.3021)	P00749	Urokinase-type plasminogen activator (uPA)¬†	-0.0792739	-0.249243	0.0906957	10.6737	-0.921545	0.358242	0.996499	-4.86675
KIRREL2	Olink NEURO EXPLORATORY(v.3901)	Q6UWL6	KinofIRRE-likeprotein2	-0.117965	-0.371228	0.135298	3.86556	-0.92032	0.35888	0.996499	-4.86751
PI3	Olink CARDIOVASCULAR III(v.6112)	P19957	Elafin (PI3)¬†	-0.199738	-0.631502	0.232025	2.95845	-0.914056	0.362151	0.996499	-4.87137
MCP-1	Olink CARDIOVASCULAR III(v.6112)	P13500	Monocyte chemotactic protein 1 (MCP-1)¬†	0.157161	-0.183352	0.497673	4.87971	0.911943	0.363259	0.996499	-4.87267
CCL15	Olink CARDIOVASCULAR III(v.6112)	Q16663	C-C motif chemokine 15 (CCL15)¬†	0.145552	-0.171002	0.462105	7.70262	0.908508	0.365064	0.996499	-4.87477
TNFRSF14	Olink CARDIOVASCULAR III(v.6112)	Q92956	Tumor necrosis factor receptor superfamily member 14 (TNFRSF14)¬†	-0.108801	-0.345695	0.128093	5.49008	-0.907482	0.365604	0.996499	-4.8754
PTPRS	Olink CARDIOMETABOLIC(v.3602)	Q13332	Receptor-type tyrosine-protein phosphatase S (PTPRS)¬†	-0.0737848	-0.235202	0.0876322	1.98319	-0.903232	0.367857	0.996499	-4.87444
ICAM3	Olink CARDIOMETABOLIC(v.3602)	P32942	Intercellular adhesion molecule 3 (ICAM3)¬†	0.0988198	-0.118846	0.316485	4.40782	0.897089	0.371115	0.996499	-4.87814
SLAMF1	Olink INFLAMMATION(v.3021)	Q13291	Signaling lymphocytic activation molecule (SLAMF1)¬†	0.106334	-0.128935	0.341603	2.26355	0.893027	0.37327	0.996499	-4.88414
SERPINA7	Olink CARDIOMETABOLIC(v.3602)	P05543	Thyroxine-binding globulin (SERPINA7)¬†	0.0996387	-0.122058	0.321335	5.54166	0.888076	0.375928	0.996499	-4.88352
MCP-4	Olink IMMUNO-ONCOLOGY(v.3101)	Q99616	Monocyte chemotactic protein 4 (MCP-4)¬†	-0.175268	-0.584813	0.234278	9.22148	-0.845585	0.399128	0.996499	-4.91187
CRADD	Olink NEURO EXPLORATORY(v.3901)	P78560	Death domain-containing protein¬†	0.177054	-0.240511	0.594618	7.5175	0.837798	0.403474	0.996499	-4.91628
CD63	Olink NEURO EXPLORATORY(v.3901)	P08962	CD63antigen	-0.132201	-0.444948	0.180545	6.40012	-0.835219	0.40492	0.996499	-4.91773
MCP-3	Olink INFLAMMATION(v.3021)	P80098	Monocyte chemotactic protein 3 (MCP-3)¬†	-0.163889	-0.552143	0.224365	2.90299	-0.834048	0.405577	0.996499	-4.91839
DNER	Olink INFLAMMATION(v.3021)	Q8NFT8	Delta and Notch-like epidermal growth factor-related recep (DNER)¬†	0.0568791	-0.0788335	0.192592	9.73283	0.828114	0.408918	0.996499	-4.92171
CD28	Olink IMMUNO-ONCOLOGY(v.3101)	P10747	T-cell-specific surface glycoprotein CD28¬†	-0.0860658	-0.292692	0.12056	2.47444	-0.823006	0.411808	0.996499	-4.92454
PLXNB2	Olink CARDIOMETABOLIC(v.3602)	O15031	Plexin-B2 (PLXNB2)¬†	0.0732706	-0.102707	0.249248	2.30455	0.822723	0.411977	0.996499	-4.92093
Gal-1	Olink IMMUNO-ONCOLOGY(v.3101)	P09382	Galectin-1¬†	0.0502763	-0.0706174	0.17117	7.6003	0.821707	0.412545	0.996499	-4.92526
SPARCL1	Olink CARDIOMETABOLIC(v.3602)	Q14515	SPARC-like protein 1 (SPARCL1)¬†	0.0844856	-0.120243	0.289214	3.92318	0.815429	0.416125	0.996499	-4.92494
MEGF9	Olink CARDIOMETABOLIC(v.3602)	Q9H1U4	Multiple epidermal growth factor-like domains protein 9 (MEGF9)¬†	0.0791346	-0.114148	0.272418	4.38374	0.80901	0.419796	0.996499	-4.92843
IGFBP6	Olink CARDIOMETABOLIC(v.3602)	P24592	Insulin-like growth factor-binding protein 6 (IGFBP6)¬†	0.101611	-0.147321	0.350544	5.81381	0.806569	0.421197	0.996499	-4.92975
NCR1	Olink IMMUNO-ONCOLOGY(v.3101)	O76036	Natural cytotoxicity triggering receptor¬†	-0.113856	-0.393952	0.16624	4.28899	-0.803171	0.423144	0.996499	-4.9354
EFEMP1	Olink CARDIOMETABOLIC(v.3602)	Q12805	EGF-containing fibulin-like extracellular matrix protein 1 (EFEMP1)¬†	0.0907818	-0.132881	0.314444	4.75208	0.802023	0.423814	0.996499	-4.9322
TGFBR3	Olink CARDIOMETABOLIC(v.3602)	Q03167	Transforming growth factor beta receptor type 3 (TGFBR3)¬†	0.0976221	-0.143227	0.338471	4.54586	0.800912	0.424455	0.996499	-4.93279
IL3RA	Olink NEURO EXPLORATORY(v.3901)	P26951	Interleukin-3receptorsubunitalpha	-0.0799634	-0.277834	0.117907	2.67205	-0.798487	0.425847	0.996499	-4.93792
MMP7	Olink IMMUNO-ONCOLOGY(v.3101)	P09237	Matrix metalloproteinase-7¬†	0.0910191	-0.134558	0.316596	9.78571	0.797253	0.426561	0.996499	-4.93858
COL18A1	Olink CARDIOMETABOLIC(v.3602)	P39060	Collagen alpha-1(XVIII) chain (COL18A1)¬†	-0.105609	-0.36819	0.156971	4.82638	-0.794733	0.42803	0.996499	-4.9361
EIF4B	Olink NEURO EXPLORATORY(v.3901)	P23588	Eukaryotic translation initiation factor 4B¬†	0.10871	-0.16294	0.380359	8.46902	0.790709	0.430359	0.996499	-4.94208
IGFBP-7	Olink CARDIOVASCULAR III(v.6112)	Q16270	Insulin-like growth factor-binding protein 7 (IGFBP-7)¬†	-0.0918864	-0.322071	0.138298	8.38602	-0.788739	0.431507	0.996499	-4.94313
IL10	Olink IMMUNO-ONCOLOGY(v.3101)	P22301	Interleukin-10 (IL-10)¬†	-0.123218	-0.432724	0.186289	3.90458	-0.786613	0.432747	0.996499	-4.94426
CD244	Olink IMMUNO-ONCOLOGY(v.3101)	Q9BZW8	Natural killer cell receptor 2B4 (CD244)¬†	-0.0819954	-0.288271	0.124281	6.65023	-0.785414	0.433447	0.996499	-4.94489
CXCL12	Olink IMMUNO-ONCOLOGY(v.3101)	P48061	Stromal cell-derived factor 1¬†	-0.0779756	-0.274819	0.118868	2.41632	-0.782701	0.435034	0.996499	-4.94632
FCGR3B	Olink CARDIOMETABOLIC(v.3602)	O75015	Low affinity immunoglobulin gamma Fc region receptor III-B (FCGR3B)¬†	-0.121341	-0.427737	0.185055	3.83756	-0.782539	0.435137	0.996499	-4.94254
IL7R	Olink CARDIOMETABOLIC(v.3602)	P16871	Interleukin-7 receptor subunit alpha (IL7R)¬†	0.115415	-0.177459	0.40829	3.45902	0.778688	0.437396	0.996499	-4.94455
PD-L2	Olink IMMUNO-ONCOLOGY(v.3101)	Q9BQ51	Programmed cell death 1 ligand 2¬†	-0.0928388	-0.329812	0.144134	3.25992	-0.774084	0.440097	0.996499	-4.95084
WWP2	Olink NEURO EXPLORATORY(v.3901)	O00308	NEDD4-likeE3ubiquitin-proteinligase	-0.114596	-0.407128	0.177936	6.54377	-0.774023	0.440133	0.996499	-4.95087
SHPS-1	Olink CARDIOVASCULAR III(v.6112)	P78324	Tyrosine-protein phosphatase non-receptor type substrate 1 (SHPS-1)¬†	-0.0989319	-0.351657	0.153793	4.21617	-0.773474	0.440456	0.996499	-4.95116
PLC	Olink CARDIOVASCULAR III(v.6112)	P98160	Perlecan (PLC)¬†	-0.0729413	-0.259301	0.113418	8.63835	-0.773357	0.440525	0.996499	-4.95122
ANXA10	Olink NEURO EXPLORATORY(v.3901)	Q9UJ72	Annexin A10¬†	0.206359	-0.322466	0.735184	3.0007	0.771026	0.441902	0.996499	-4.95243
PMVK	Olink NEURO EXPLORATORY(v.3901)	Q15126	Phosphomevalonatekinase	0.176304	-0.275524	0.628132	8.55169	0.770986	0.441925	0.996499	-4.95245
GNLY	Olink CARDIOMETABOLIC(v.3602)	P22749	Granulysin (GNLY)¬†	-0.137106	-0.491324	0.217112	1.85535	-0.764835	0.445577	0.996499	-4.95172
IL-20RA	Olink INFLAMMATION(v.3021)	Q9UHF4	Interleukin-20 receptor subunit alpha (IL-20RA)¬†	-0.0888782	-0.321933	0.144176	1.76964	-0.753521	0.452315	0.996499	-4.96141
CA3	Olink CARDIOMETABOLIC(v.3602)	P07451	Carbonic anhydrase 3 (CA3)¬†	-0.109678	-0.397821	0.178465	2.68926	-0.752132	0.453155	0.996499	-4.95817
IL-18BP	Olink CARDIOVASCULAR III(v.6112)	O95998	Interleukin-18-binding protein (IL-18BP)¬†	-0.0893714	-0.324634	0.145891	6.90301	-0.750591	0.454072	0.996499	-4.9629
FAS	Olink CARDIOVASCULAR III(v.6112)	P25445	Tumor necrosis factor receptor superfamily member 6 (FAS)¬†	-0.0791216	-0.287631	0.129387	6.5244	-0.749771	0.454564	0.996499	-4.96331
SMOC1	Olink NEURO EXPLORATORY(v.3901)	Q9H4F8	SPARC-related modular calcium-binding protein 1¬†	-0.0650883	-0.237353	0.107177	5.91229	-0.746558	0.456496	0.996499	-4.96493
CCL18	Olink CARDIOMETABOLIC(v.3602)	P55774	C-C motif chemokine 18 (CCL18)¬†	-0.21266	-0.77714	0.351821	6.67467	-0.744419	0.457793	0.996499	-4.96204
FASLG	Olink IMMUNO-ONCOLOGY(v.3101)	P48023	Fas antigen ligand¬†	-0.0916046	-0.336908	0.153699	7.18357	-0.737856	0.461752	0.996499	-4.96928
MMP-9	Olink CARDIOVASCULAR III(v.6112)	P14780	Matrix metalloproteinase-9 (MMP-9)¬†	0.145552	-0.244609	0.535713	5.67676	0.73711	0.462204	0.996499	-4.96965
MMP12	Olink IMMUNO-ONCOLOGY(v.3101)	P39900	Macrophage metalloproteinase-12¬†	0.130203	-0.21988	0.480286	6.09754	0.734864	0.463567	0.996499	-4.97077
FGF-19	Olink INFLAMMATION(v.3021)	O95750	Fibroblast growth factor 19 (FGF-19)¬†	0.202859	-0.344565	0.750283	9.29935	0.732197	0.465188	0.996499	-4.97208
MMP-3	Olink CARDIOVASCULAR III(v.6112)	P08254	Matrix metalloproteinase-3 (MMP-3)¬†	0.125026	-0.212978	0.463029	8.39498	0.730861	0.466001	0.996499	-4.97274
Ep-CAM	Olink CARDIOVASCULAR III(v.6112)	P16422	Epithelial cell adhesion molecule (Ep-CAM)¬†	-0.236695	-0.878495	0.405105	6.56752	-0.728698	0.46732	0.996499	-4.97381
MCP-2	Olink IMMUNO-ONCOLOGY(v.3101)	P80075	Monocyte chemotactic protein 2 (MCP-2)¬†	-0.154601	-0.580833	0.27163	7.89307	-0.71668	0.474683	0.996499	-4.97966
CCL4	Olink INFLAMMATION(v.3021)	P13236	C-C motif chemokine 4 (CCL4 )¬†	0.116315	-0.207169	0.439799	6.43113	0.710463	0.478517	0.996499	-4.98265
ALCAM	Olink CARDIOVASCULAR III(v.6112)	Q13740	CD166 antigen (ALCAM)¬†	-0.0586264	-0.222249	0.104996	8.08411	-0.70796	0.480066	0.996499	-4.98384
IL32	Olink NEURO EXPLORATORY(v.3901)	P24001	Interleukin-32	-0.0758581	-0.291667	0.139951	1.92748	-0.694529	0.488423	0.996499	-4.99019
ADAM15	Olink NEURO EXPLORATORY(v.3901)	Q13444	Disintegrin and metalloproteinase domain-containing protein 15¬†	-0.0726509	-0.279787	0.134485	9.7911	-0.693017	0.489368	0.996499	-4.9909
AZU1	Olink CARDIOVASCULAR III(v.6112)	P20160	Azurocidin (AZU1)¬†	0.135127	-0.258968	0.529222	3.08925	0.677483	0.499141	0.996499	-4.99807
NT-proBNP	Olink CARDIOVASCULAR III(v.6112)			-0.202755	-0.80181	0.396301	5.12406	-0.668746	0.504683	0.996499	-5.00204
CPA1	Olink CARDIOVASCULAR III(v.6112)	P15085	Carboxypeptidase A1 (CPA1)¬†	0.148491	-0.290696	0.587677	6.68463	0.668048	0.505127	0.996499	-5.00235
IL2-RA	Olink CARDIOVASCULAR III(v.6112)	P01589	Interleukin-2 receptor subunit alpha (IL2-RA)¬†	-0.0930063	-0.370614	0.184601	4.26357	-0.661971	0.509003	0.996499	-5.00508
PLTP	Olink CARDIOMETABOLIC(v.3602)	P55058	Phospholipid transfer protein (PLTP)¬†	-0.0597514	-0.239582	0.120079	2.77718	-0.656549	0.512481	0.996499	-5.00333
IL7	Olink INFLAMMATION(v.3021)	P13232	Interleukin-7 (IL-7)¬†	-0.117907	-0.473571	0.237758	3.88694	-0.655022	0.513455	0.996499	-5.00816
ANG	Olink CARDIOMETABOLIC(v.3602)	P03950	Angiogenin (ANG)¬†	-0.11942	-0.480042	0.241203	7.2785	-0.654342	0.513898	0.996499	-5.0043
SCGB3A2	Olink CARDIOVASCULAR III(v.6112)	Q96PL1	Secretoglobin family 3A member 2 (SCGB3A2)¬†	0.131976	-0.270318	0.53427	3.30899	0.6482	0.517844	0.996499	-5.01116
CHL1	Olink CARDIOMETABOLIC(v.3602)	O00533	Neural cell adhesion molecule L1-like protein (CHL1)¬†	-0.0646456	-0.263179	0.133888	4.74294	-0.643409	0.520945	0.996499	-5.00906
FKBP5	Olink NEURO EXPLORATORY(v.3901)	Q13451	Peptidyl-prolylcis-transisomeraseFKBP5	0.149687	-0.310125	0.6095	6.88193	0.643224	0.521059	0.996499	-5.01333
TWEAK	Olink INFLAMMATION(v.3021)	O43508	Tumor necrosis factor ligand superfamily member 12¬†	0.0577408	-0.120883	0.236364	10.0793	0.638707	0.523985	0.996499	-5.01528
CDH1	Olink CARDIOMETABOLIC(v.3602)	P12830	Cadherin-1 (CDH1)¬†	-0.0936002	-0.38363	0.19643	4.37223	-0.637698	0.524647	0.996499	-5.01152
CR2	Olink CARDIOMETABOLIC(v.3602)	P20023	Complement receptor type 2 (CR2)¬†	-0.0906611	-0.371975	0.190653	6.37012	-0.636811	0.525223	0.996499	-5.0119
TNXB	Olink CARDIOMETABOLIC(v.3602)	P22105	Tenascin-X (TNXB)¬†	0.0566826	-0.119313	0.232679	1.79476	0.636397	0.525492	0.996499	-5.01207
LILRB1	Olink CARDIOMETABOLIC(v.3602)	Q8NHL6	Leukocyte immunoglobulin-like receptor subfamily B member 1 (LILRB1)¬†	0.0714071	-0.150627	0.293442	3.02979	0.635481	0.526087	0.996499	-5.01246
MMP-2	Olink CARDIOVASCULAR III(v.6112)	P08253	Matrix metalloproteinase-2 (MMP-2)¬†	-0.0675708	-0.27769	0.142548	4.50972	-0.635406	0.52613	0.996499	-5.0167
Flt3L	Olink INFLAMMATION(v.3021)	P49771	Fms-related tyrosine kinase 3 ligand (Flt3L)¬†	0.0828731	-0.177687	0.343433	10.1749	0.628441	0.530669	0.996499	-5.01967
NDRG1	Olink NEURO EXPLORATORY(v.3901)	Q92597	Protein NDRG1¬†	0.0627449	-0.135257	0.260747	2.69932	0.626134	0.532177	0.996499	-5.02064
AXL	Olink CARDIOVASCULAR III(v.6112)	P30530	Tyrosine-protein kinase receptor UFO (AXL)¬†	-0.0715129	-0.298535	0.155509	9.63595	-0.622408	0.534617	0.996499	-5.02221
MEPE	Olink CARDIOVASCULAR III(v.6112)	Q9NQ76	Matrix extracellular phosphoglycoprotein (MEPE)¬†	-0.0847567	-0.356503	0.186989	6.18107	-0.616267	0.53865	0.996499	-5.02478
IL-6RA	Olink CARDIOVASCULAR III(v.6112)	P08887	Interleukin-6 receptor subunit alpha (IL-6RA)¬†	-0.0692672	-0.294395	0.155861	12.3681	-0.607933	0.544149	0.996499	-5.02822
FETUB	Olink CARDIOMETABOLIC(v.3602)	Q9UGM5	Fetuin-B (FETUB)¬†	0.0745077	-0.168071	0.317087	3.70606	0.606917	0.544827	0.996499	-5.02438
TNFRSF12A	Olink IMMUNO-ONCOLOGY(v.3101)	Q9NP84	Tumor necrosis factor receptor superfamily member 12A¬†	-0.0790023	-0.338353	0.180349	7.22661	-0.601879	0.548161	0.996499	-5.03069
PLA2G10	Olink NEURO EXPLORATORY(v.3901)	O15496	Group 10 secretory phospholipase A2¬†	0.138583	-0.319091	0.596256	5.83757	0.598288	0.550548	0.996499	-5.03214
VEGFR-2	Olink IMMUNO-ONCOLOGY(v.3101)	P35968	Vascular endothelial growth factor receptor 2¬†	-0.0447633	-0.193622	0.104095	7.71639	-0.594165	0.553295	0.996499	-5.0338
PROC	Olink CARDIOMETABOLIC(v.3602)	P04070	Vitamin K-dependent protein C (PROC)¬†	0.0679348	-0.160585	0.296455	5.47521	0.587422	0.557807	0.996499	-5.0322
IL12RB1	Olink IMMUNO-ONCOLOGY(v.3101)	P42701	Interleukin-12 receptor subunit beta-1¬†	-0.0676111	-0.29904	0.163818	2.98853	-0.577242	0.56464	0.996499	-5.04049
OPN	Olink CARDIOVASCULAR III(v.6112)	P10451	Osteopontin (OPN)¬†	-0.088886	-0.394317	0.216545	8.17246	-0.575013	0.566142	0.996499	-5.04136
TFF3	Olink CARDIOVASCULAR III(v.6112)	Q07654	Trefoil factor 3 (TFF3)¬†	0.0893187	-0.219415	0.398052	5.67111	0.571632	0.568425	0.996499	-5.04267
PHOSPHO1	Olink NEURO EXPLORATORY(v.3901)	Q8TCT1	Phosphoethanolamine/phosphocholinephosphatase	-0.0525209	-0.236491	0.131449	4.50758	-0.564082	0.573539	0.996499	-5.04556
TRAIL	Olink IMMUNO-ONCOLOGY(v.3101)	P50591	TNF-related apoptosis-inducing ligand (TRAIL)¬†	-0.0476427	-0.216216	0.12093	8.52479	-0.558426	0.577384	0.996499	-5.0477
VCAM1	Olink CARDIOMETABOLIC(v.3602)	P19320	Vascular cell adhesion protein 1 (VCAM1)¬†	-0.0632165	-0.287027	0.160594	5.77231	-0.558124	0.577595	0.996499	-5.04347
TIMD4	Olink CARDIOMETABOLIC(v.3602)	Q96H15	T-cell immunoglobulin and mucin domain-containing protein 4 (TIMD4)¬†	-0.088099	-0.400169	0.223971	4.44536	-0.557828	0.577797	0.996499	-5.04358
SELP	Olink CARDIOVASCULAR III(v.6112)	P16109	P-selectin (SELP)¬†	-0.0919479	-0.419081	0.235185	10.9943	-0.555362	0.579472	0.996499	-5.04885
F11	Olink CARDIOMETABOLIC(v.3602)	P03951	Coagulation factor XI (F11)¬†	0.0548167	-0.142868	0.252501	8.06514	0.547926	0.584561	0.996499	-5.04726
CES1	Olink CARDIOMETABOLIC(v.3602)	P23141	Liver carboxylesterase 1 (CES1)¬†	0.132613	-0.345785	0.611012	4.00172	0.547746	0.584684	0.996499	-5.04732
PPP3R1	Olink NEURO EXPLORATORY(v.3901)	P63098	CalcineurinsubunitBtype1	0.0716268	-0.18728	0.330534	5.34315	0.546625	0.585447	0.996499	-5.0521
TNF-R1	Olink CARDIOVASCULAR III(v.6112)	P19438	Tumor necrosis factor receptor 1 (TNF-R1)¬†	-0.0733859	-0.338778	0.192006	7.57943	-0.546365	0.585625	0.996499	-5.0522
ICAM-2	Olink CARDIOVASCULAR III(v.6112)	P13598	Intercellular adhesion molecule 2 (ICAM-2)¬†	-0.0618518	-0.285707	0.162003	6.03119	-0.545939	0.585917	0.996499	-5.05236
GDF-15	Olink CARDIOVASCULAR III(v.6112)	Q99988	Growth/differentiation factor 15 (GDF-15)¬†	-0.0659327	-0.306407	0.174542	6.64501	-0.541739	0.588801	0.996499	-5.0539
TFPI	Olink CARDIOVASCULAR III(v.6112)	P10646	Tissue factor pathway inhibitor (TFPI)¬†	-0.0519189	-0.241305	0.137467	9.75667	-0.541671	0.588847	0.996499	-5.05392
LILRB2	Olink CARDIOMETABOLIC(v.3602)	Q8N423	Leukocyte immunoglobulin-like receptor subfamily B member 2 (LILRB2)¬†	0.0727088	-0.192643	0.33806	4.02749	0.541435	0.589014	0.996499	-5.04963
CFHR5	Olink CARDIOMETABOLIC(v.3602)	Q9BXR6	Complement factor H-related protein 5 (CFHR5)¬†	0.0591318	-0.156864	0.275127	8.62263	0.540951	0.589347	0.996499	-5.04981
CDCP1	Olink INFLAMMATION(v.3021)	Q9H5V8	CUB domain-containing protein 1 (CDCP1)¬†	-0.0853361	-0.398619	0.227947	4.37685	-0.538213	0.591226	0.996499	-5.05518
FHIT	Olink NEURO EXPLORATORY(v.3901)	P49789	Bis(5'-adenosyl)-triphosphatase¬†	0.0933441	-0.250111	0.4368	1.74741	0.537	0.592062	0.996499	-5.05562
FCAR	Olink NEURO EXPLORATORY(v.3901)	P24071	Immunoglobulin alpha Fc receptor¬†	-0.0632936	-0.299098	0.172511	3.19032	-0.530354	0.596649	0.996499	-5.05802
IFN-gamma	Olink INFLAMMATION(v.3021)	P01579	Interferon gamma (IFN-gamma)¬†	-0.16672	-0.792843	0.459403	7.2152	-0.526122	0.599579	0.996499	-5.05953
CNDP1	Olink CARDIOMETABOLIC(v.3602)	Q96KN2	Beta-Ala-His dipeptidase (CNDP1)¬†	-0.088005	-0.418594	0.242584	5.02217	-0.526018	0.599656	0.996499	-5.05516
ASGR1	Olink NEURO EXPLORATORY(v.3901)	P07306	Asialoglycoproteinreceptor1	0.0556049	-0.154139	0.265349	2.46068	0.52382	0.601175	0.996499	-5.06034
FGF-5	Olink INFLAMMATION(v.3021)	P12034		0.0459107	-0.127639	0.219461	1.6948	0.522693	0.601957	0.996499	-5.06074
MAD1L1	Olink NEURO EXPLORATORY(v.3901)	Q9Y6D9	MitoticspindleassemblycheckpointproteinMAD1	-0.0885838	-0.424986	0.247818	2.78384	-0.5203	0.60362	0.996499	-5.06159
SERPINA5	Olink CARDIOMETABOLIC(v.3602)	P05154	Plasma serine protease inhibitor (SERPINA5)¬†	0.0610242	-0.172493	0.294542	8.1079	0.516374	0.606357	0.996499	-5.05854
KLRD1	Olink IMMUNO-ONCOLOGY(v.3101)	Q13241	Natural killer cells antigen CD94¬†	0.081749	-0.233927	0.397425	6.54795	0.51168	0.609625	0.996499	-5.06459
CETN2	Olink NEURO EXPLORATORY(v.3901)	P41208	Centrin-2¬†	0.107013	-0.311526	0.525551	2.98382	0.505193	0.614163	0.996499	-5.06682
ILKAP	Olink NEURO EXPLORATORY(v.3901)	Q9H0C8	Integrin-linkedkinase-associatedserine/threoninephosphatase2C	0.0897575	-0.264129	0.443644	3.20937	0.501146	0.617001	0.996499	-5.06819
TNFSF13B	Olink CARDIOVASCULAR III(v.6112)	Q9Y275	Tumor necrosis factor ligand superfamily member 13B (TNFSF13B)¬†	-0.0563462	-0.281301	0.168608	7.59327	-0.494912	0.621385	0.996499	-5.07029
TNFSF14	Olink IMMUNO-ONCOLOGY(v.3101)	O43557	Tumor necrosis factor ligand superfamily member 14 (TNFSF14)¬†	-0.080802	-0.404884	0.24328	5.30252	-0.492634	0.62299	0.996499	-5.07105
MPO	Olink CARDIOVASCULAR III(v.6112)	P05164	Myeloperoxidase (MPO)¬†	-0.0621677	-0.312092	0.187756	3.69951	-0.49149	0.623797	0.996499	-5.07143
ST2	Olink CARDIOVASCULAR III(v.6112)	Q01638	ST2 protein (ST2)¬†	-0.0652043	-0.327525	0.197116	5.28847	-0.491136	0.624047	0.996499	-5.07155
ADGRG1	Olink IMMUNO-ONCOLOGY(v.3101)	Q9Y653	Adhesion G-protein coupled receptor G1¬†	0.12445	-0.384405	0.633305	2.3729	0.483236	0.629631	0.996499	-5.07415
CA1	Olink CARDIOMETABOLIC(v.3602)	P00915	Carbonic anhydrase 1 (CA1)¬†	0.109531	-0.339734	0.558795	7.40004	0.481743	0.630694	0.996499	-5.07016
PSP-D	Olink CARDIOVASCULAR III(v.6112)	P35247	Pulmonary surfactant-associated protein D (PSP-D)¬†	-0.105552	-0.541448	0.330344	3.54191	-0.478454	0.633022	0.996499	-5.0757
CRTAM	Olink IMMUNO-ONCOLOGY(v.3101)	O95727	Cytotoxic and regulatory T-cell molecule¬†	-0.0763873	-0.392007	0.239232	5.5481	-0.478207	0.633198	0.996499	-5.07578
KLB	Olink NEURO EXPLORATORY(v.3901)	Q86Z14	Beta-klotho¬†	0.0979915	-0.335708	0.531691	4.26792	0.446434	0.655926	0.996499	-5.0857
LILRB5	Olink CARDIOMETABOLIC(v.3602)	O75023	Leukocyte immunoglobulin-like receptor subfamily B member 5 (LILRB5)¬†	-0.0911937	-0.50007	0.317682	5.5175	-0.440712	0.660059	0.996499	-5.08288
CAIX	Olink IMMUNO-ONCOLOGY(v.3101)	Q16790	Carbonic anhydrase 9¬†	-0.071138	-0.391023	0.248747	5.41287	-0.439406	0.660998	0.996499	-5.08781
GZMA	Olink IMMUNO-ONCOLOGY(v.3101)	P12544	Granzyme A¬†	-0.0525981	-0.289324	0.184128	6.19257	-0.439017	0.661279	0.996499	-5.08792
IFNL1	Olink NEURO EXPLORATORY(v.3901)	Q8IU54	Interferon lambda-1¬†	-0.0958619	-0.528547	0.336824	2.12472	-0.437756	0.662192	0.996499	-5.08829
BST2	Olink NEURO EXPLORATORY(v.3901)	Q10589	Bone marrow stromal antigen 2¬†	0.0471823	-0.166016	0.260381	5.49024	0.437274	0.66254	0.996499	-5.08844
CD302	Olink NEURO EXPLORATORY(v.3901)	Q8IX05	CD302 antigen¬†	-0.0548889	-0.303312	0.193534	4.84801	-0.436566	0.663052	0.996499	-5.08865
CXCL16	Olink CARDIOVASCULAR III(v.6112)	Q9H2A7	C-X-C motif chemokine 16 (CXCL16)¬†	0.0423841	-0.152793	0.237561	6.00972	0.429075	0.668483	0.996499	-5.09084
BLM hydrolase	Olink CARDIOVASCULAR III(v.6112)	Q13867	Bleomycin hydrolase (BLM hydrolase)¬†	0.0404527	-0.146799	0.227704	3.09799	0.426855	0.670096	0.996499	-5.09148
CA4	Olink CARDIOMETABOLIC(v.3602)	P22748	Carbonic anhydrase 4 (CA4)¬†	-0.0511894	-0.288194	0.185815	3.03494	-0.426781	0.670154	0.996499	-5.08695
CD6	Olink INFLAMMATION(v.3021)	P30203		0.049875	-0.181195	0.280945	6.11423	0.426479	0.670369	0.996499	-5.09159
NT-3	Olink INFLAMMATION(v.3021)	P20783	Neurotrophin-3 (NT-3)¬†	-0.0633014	-0.356627	0.230024	2.64049	-0.426405	0.670423	0.996499	-5.09161
RBKS	Olink NEURO EXPLORATORY(v.3901)	Q9H477	Ribokinase¬†	-0.0629996	-0.359708	0.233709	8.22074	-0.419533	0.675426	0.996499	-5.09357
CXCL9	Olink INFLAMMATION(v.3021)	Q07325	C-X-C motif chemokine 9 (CXCL9 )¬†	-0.0853302	-0.491715	0.321055	8.34669	-0.41488	0.678821	0.996499	-5.09489
TNC	Olink CARDIOMETABOLIC(v.3602)	P24821	Tenascin (TNC)¬†	-0.0645659	-0.372403	0.243271	4.09727	-0.414465	0.679132	0.996499	-5.08866
SNCG	Olink NEURO EXPLORATORY(v.3901)	O76070	Gamma-synuclein	0.0937446	-0.359555	0.547044	3.20037	0.408619	0.683401	0.996499	-5.09663
CXCL11	Olink INFLAMMATION(v.3021)	O14625	C-X-C motif chemokine 11 (CXCL11)¬†	0.0870944	-0.334428	0.508617	8.96769	0.408252	0.68367	0.996499	-5.09673
t-PA	Olink CARDIOVASCULAR III(v.6112)	P00750	Tissue-type plasminogen activator (t-PA)¬†	-0.0657233	-0.384759	0.253313	7.09775	-0.40704	0.684557	0.996499	-5.09706
TNF	Olink INFLAMMATION(v.3021)	P01375	Tumor necrosis factor (TNF)¬†	-0.0747242	-0.44034	0.290891	3.88752	-0.403826	0.686914	0.996499	-5.09794
IFI30	Olink NEURO EXPLORATORY(v.3901)	P13284	Gamma-interferon-inducible lysosomal thiol reductase¬†	-0.0381189	-0.224706	0.148469	1.93391	-0.40366	0.687036	0.996499	-5.09799
KIR2DL3	Olink NEURO EXPLORATORY(v.3901)	P43628	Killer cell immunoglobulin-like receptor 2DL3¬†	0.0906149	-0.354678	0.535907	3.06301	0.40208	0.688196	0.996499	-5.09842
CD40-L	Olink IMMUNO-ONCOLOGY(v.3101)	P29965	CD40 ligand¬†	-0.105268	-0.623925	0.413388	7.43004	-0.401029	0.688968	0.996499	-5.0987
CD70	Olink IMMUNO-ONCOLOGY(v.3101)	P32970	CD70 antigen¬†	-0.0537889	-0.320129	0.212551	3.95979	-0.399037	0.690432	0.996499	-5.09924
AOC3	Olink CARDIOMETABOLIC(v.3602)	Q16853	Membrane primary amine oxidase (AOC3)¬†	0.0405567	-0.161768	0.242881	4.07009	0.396092	0.692603	0.996499	-5.09544
C2	Olink CARDIOMETABOLIC(v.3602)	P06681	Complement C2 (C2)¬†	0.0460867	-0.186217	0.278391	7.32101	0.392013	0.695608	0.996499	-5.09652
REG1A	Olink CARDIOMETABOLIC(v.3602)	P05451	Lithostathine-1-alpha (REG1A)¬†	0.0689425	-0.280987	0.418872	8.42995	0.389303	0.697607	0.996499	-5.09723
IMPA1	Olink NEURO EXPLORATORY(v.3901)	P29218	Inositol monophosphatase 1¬†	0.0766759	-0.317999	0.471351	2.33778	0.383864	0.701621	0.996499	-5.10326
PAI	Olink CARDIOVASCULAR III(v.6112)	P05121	Plasminogen activator inhibitor 1 (PAI)¬†	0.080505	-0.333893	0.494903	6.11103	0.383851	0.701631	0.996499	-5.10326
FCN2	Olink CARDIOMETABOLIC(v.3602)	Q15485	Ficolin-2 (FCN2)¬†	-0.0599875	-0.368882	0.248907	7.08034	-0.383735	0.70172	0.996499	-5.09868
CCL25	Olink INFLAMMATION(v.3021)	O15444	C-C motif chemokine 25 (CCL25)¬†	-0.0472354	-0.291726	0.197255	6.96303	-0.381737	0.703196	0.996499	-5.10381
TRANCE	Olink INFLAMMATION(v.3021)	O14788	TNF-related activation-induced cytokine (TRANCE)¬†	0.056222	-0.238819	0.351263	4.87289	0.376514	0.707066	0.996499	-5.10515
CXCL10	Olink IMMUNO-ONCOLOGY(v.3101)	P02778	C-X-C motif chemokine 10 (CXCL10)¬†	0.107433	-0.462543	0.677408	8.83983	0.372425	0.710101	0.996499	-5.10618
CD27	Olink IMMUNO-ONCOLOGY(v.3101)	P26842	CD27 antigen¬†	0.0427703	-0.186469	0.272009	8.95619	0.368648	0.712909	0.996499	-5.10713
AARSD1	Olink NEURO EXPLORATORY(v.3901)	Q9BTE6	Alanyl-tRNAeditingproteinAarsd1	0.0580298	-0.254258	0.370317	3.8904	0.367159	0.714017	0.996499	-5.1075
CST5	Olink INFLAMMATION(v.3021)	P28325	Cystatin D (CST5)¬†	0.0515877	-0.233449	0.336624	6.43969	0.357605	0.72114	0.996499	-5.10984
VSTM1	Olink NEURO EXPLORATORY(v.3901)	Q6UX27	V-setandtransmembranedomain-containingprotein1	-0.0618257	-0.40817	0.284519	1.79798	-0.35271	0.7248	0.996499	-5.11101
IL-15RA	Olink INFLAMMATION(v.3021)	Q13261	Interleukin-15 receptor subunit alpha (IL-15RA)¬†	-0.0327511	-0.217771	0.152269	2.31234	-0.349756	0.727011	0.996499	-5.11172
EGF	Olink IMMUNO-ONCOLOGY(v.3101)	P01133	Pro-epidermal growth factor¬†	0.100303	-0.469139	0.669745	8.93341	0.348036	0.7283	0.996499	-5.11212
CASP-3	Olink CARDIOVASCULAR III(v.6112)	P42574	Caspase-3 (CASP-3)¬†	0.0769494	-0.360236	0.514135	8.39123	0.347774	0.728496	0.996499	-5.11218
APOM	Olink CARDIOMETABOLIC(v.3602)	O95445	Apolipoprotein M (APOM)¬†	0.03752	-0.176254	0.251294	7.0748	0.346808	0.729224	0.996499	-5.10776
MBL2	Olink CARDIOMETABOLIC(v.3602)	P11226	Mannose-binding protein C (MBL2)¬†	-0.119413	-0.813861	0.575035	9.53302	-0.339776	0.734503	0.996499	-5.10938
GGT5	Olink NEURO EXPLORATORY(v.3901)	P36269	Glutathionehydrolase5proenzyme	-0.0289175	-0.199265	0.14143	3.34115	-0.335415	0.737779	0.996499	-5.11504
COL1A1	Olink CARDIOVASCULAR III(v.6112)	P02452	Collagen alpha-1(I) chain (COL1A1)¬†	-0.040769	-0.281639	0.200102	3.21785	-0.334429	0.738522	0.996499	-5.11526
IL6	Olink IMMUNO-ONCOLOGY(v.3101)	P05231	Interleukin-6 (IL-6)¬†	-0.0754795	-0.531222	0.380263	3.97391	-0.327241	0.743941	0.996499	-5.11687
CXCL1	Olink INFLAMMATION(v.3021)	P09341	C-X-C motif chemokine 1 (CXCL1)¬†	0.0717566	-0.361785	0.505299	9.72577	0.327031	0.744099	0.996499	-5.11692
Gal-4	Olink CARDIOVASCULAR III(v.6112)	P56470	Galectin-4 (Gal-4)¬†	0.0505424	-0.255799	0.356884	4.68179	0.325993	0.744883	0.996499	-5.11715
NCAM1	Olink CARDIOMETABOLIC(v.3602)	P13591	Neural cell adhesion molecule 1 (NCAM1)¬†	-0.0318523	-0.228355	0.164651	5.2	-0.320297	0.749191	0.996969	-5.11371
OSMR	Olink CARDIOMETABOLIC(v.3602)	Q99650	Oncostatin-M-specific receptor subunit beta (OSMR)¬†	0.0199224	-0.104592	0.144437	1.23165	0.316159	0.752323	0.996969	-5.11459
OPG	Olink CARDIOVASCULAR III(v.6112)	O00300	Osteoprotegerin (OPG)¬†	-0.0328344	-0.238372	0.172703	4.62791	-0.315642	0.752712	0.996969	-5.11939
ANGPTL3	Olink CARDIOMETABOLIC(v.3602)	Q9Y5C1	Angiopoietin-related protein 3 (ANGPTL3)¬†	-0.0355275	-0.265905	0.19485	4.53196	-0.304723	0.761001	0.999877	-5.11698
IL-1RT2	Olink CARDIOVASCULAR III(v.6112)	P27930	Interleukin-1 receptor type 2 (IL-1RT2)¬†	0.0271654	-0.14927	0.203601	5.50489	0.30422	0.761381	0.999877	-5.12178
CCL27	Olink NEURO EXPLORATORY(v.3901)	Q9Y4X3	C-Cmotifchemokine27	-0.0237832	-0.182415	0.134849	6.32076	-0.296236	0.767459	0.999877	-5.12341
DCN	Olink IMMUNO-ONCOLOGY(v.3101)	P07585	Decorin¬†	0.026869	-0.153356	0.207094	5.72388	0.294574	0.768726	0.999877	-5.12374
PDGF subunit A	Olink CARDIOVASCULAR III(v.6112)	P04085	Platelet-derived growth factor subunit A (PDGF subunit A)¬†	-0.0591318	-0.467375	0.349112	4.59732	-0.286193	0.775124	0.999877	-5.12538
ANG-1	Olink IMMUNO-ONCOLOGY(v.3101)	Q15389	Angiopoietin-1¬†	-0.0724592	-0.582225	0.437307	9.19532	-0.280854	0.779209	0.999877	-5.12641
HGF	Olink IMMUNO-ONCOLOGY(v.3101)	P14210	Hepatocyte growth factor (HGF)¬†	-0.0294179	-0.237285	0.17845	8.92046	-0.279629	0.780146	0.999877	-5.12664
NRP1	Olink CARDIOMETABOLIC(v.3602)	O14786	Neuropilin-1 (NRP1)¬†	-0.0198722	-0.162119	0.122374	1.13642	-0.276049	0.782892	0.999877	-5.12259
RETN	Olink CARDIOVASCULAR III(v.6112)	Q9HD89	Resistin (RETN)¬†	-0.0356053	-0.294291	0.22308	6.55848	-0.271957	0.786028	0.999877	-5.12807
ICAM1	Olink CARDIOMETABOLIC(v.3602)	P05362	Intercellular adhesion molecule 1 (ICAM1)¬†	-0.0293671	-0.243271	0.184537	6.9373	-0.271284	0.786548	0.999877	-5.12347
FKBP7	Olink NEURO EXPLORATORY(v.3901)	Q9Y680	Peptidyl-prolyl cis-trans isomerase FKBP7¬†	-0.0568891	-0.472136	0.358358	1.49793	-0.270695	0.786997	0.999877	-5.1283
NPM1	Olink NEURO EXPLORATORY(v.3901)	P06748	Nucleophosmin	0.0680658	-0.438155	0.574287	2.64284	0.265673	0.790855	0.999877	-5.12921
VEGFA	Olink INFLAMMATION(v.3021)	P15692	Vascular endothelial growth factor A (VEGF-A)¬†	0.0287561	-0.188738	0.24625	11.0481	0.261241	0.794264	0.999877	-5.13
F7	Olink CARDIOMETABOLIC(v.3602)	P08709	Coagulation factor VII (F7)¬†	0.0304103	-0.201922	0.262743	5.36239	0.258638	0.79627	0.999877	-5.12572
RARRES2	Olink CARDIOVASCULAR III(v.6112)	Q99969	Retinoic acid receptor responder protein 2 (RARRES2)¬†	0.0224662	-0.15618	0.201112	12.0278	0.248482	0.804101	0.999877	-5.1322
GZMH	Olink IMMUNO-ONCOLOGY(v.3101)	P20718	Granzyme H¬†	-0.0622388	-0.560558	0.43608	6.04067	-0.246781	0.805414	0.999877	-5.13249
LDL receptor	Olink CARDIOVASCULAR III(v.6112)	P01130	Low-density lipoprotein receptor (LDL receptor)¬†	0.0394298	-0.281785	0.360645	4.50079	0.242542	0.808691	0.999877	-5.13319
CCL3	Olink INFLAMMATION(v.3021)	P10147	Macrophage inflammatory protein 1-alpha (MIP-1 alpha )¬†	-0.0374044	-0.343719	0.26891	5.33143	-0.241276	0.80967	0.999877	-5.1334
ABHD14B	Olink NEURO EXPLORATORY(v.3901)	Q96IU4	ProteinABHD14B	-0.0259477	-0.239547	0.187652	1.55018	-0.240025	0.810638	0.999877	-5.1336
PTS	Olink NEURO EXPLORATORY(v.3901)	Q03393	6-pyruvoyltetrahydrobiopterinsynthase	-0.0408421	-0.378037	0.296352	3.79091	-0.239324	0.81118	0.999877	-5.13371
CCL17	Olink IMMUNO-ONCOLOGY(v.3101)	Q92583	C-C motif chemokine 17¬†	0.058377	-0.459792	0.576546	9.12536	0.222602	0.824148	0.999877	-5.13633
U-PAR	Olink CARDIOVASCULAR III(v.6112)	Q03405	Urokinase plasminogen activator surface receptor (U-PAR)¬†	-0.0241863	-0.241191	0.192819	6.07716	-0.220221	0.825998	0.999877	-5.13668
PDGF subunit B	Olink IMMUNO-ONCOLOGY(v.3101)	P01127	Platelet-derived growth factor subunit B¬†	0.0380441	-0.306262	0.38235	11.4134	0.218324	0.827473	0.999877	-5.13697
CD4	Olink IMMUNO-ONCOLOGY(v.3101)	P01730	T-cell surface glycoprotein CD4¬†	0.0234849	-0.189905	0.236875	1.83536	0.217457	0.828147	0.999877	-5.13709
VEGFC	Olink IMMUNO-ONCOLOGY(v.3101)	P49767	Vascular endothelial growth factor C¬†	0.0471593	-0.392925	0.487244	1.70696	0.211733	0.832602	0.999877	-5.13792
KIT	Olink CARDIOMETABOLIC(v.3602)	P10721	Mast/stem cell growth factor receptor Kit (KIT)¬†	-0.0235255	-0.244023	0.196972	4.59628	-0.210823	0.833313	0.999877	-5.13328
TIMP1	Olink CARDIOMETABOLIC(v.3602)	P01033	Metalloproteinase inhibitor 1 (TIMP1)¬†	-0.0238359	-0.248483	0.200811	5.31855	-0.209659	0.83422	0.999877	-5.13345
COMP	Olink CARDIOMETABOLIC(v.3602)	P49747	Cartilage oligomeric matrix protein (COMP)¬†	0.0268619	-0.240193	0.293917	8.96027	0.198755	0.842725	0.999877	-5.13495
CDH15	Olink NEURO EXPLORATORY(v.3901)	P55291	Cadherin-15¬†	-0.0418694	-0.458738	0.374999	6.58393	-0.198452	0.84296	0.999877	-5.13977
FABP4	Olink CARDIOVASCULAR III(v.6112)	P15090	Fatty acid-binding protein, adipocyte (FABP4)¬†	0.0408303	-0.374055	0.455716	6.19561	0.194452	0.846084	0.999877	-5.1403
Gal-9	Olink IMMUNO-ONCOLOGY(v.3101)	O00182	Galectin-9¬†	-0.0188407	-0.226883	0.189201	8.99382	-0.178939	0.858227	0.999877	-5.14226
NOS3	Olink IMMUNO-ONCOLOGY(v.3101)	P29474	Nitric oxide synthase, endothelial¬†	-0.0242151	-0.296457	0.248027	2.02199	-0.175747	0.860729	0.999877	-5.14264
CHI3L1	Olink CARDIOVASCULAR III(v.6112)	P36222	Chitinase-3-like protein 1 (CHI3L1)¬†	0.0501756	-0.520512	0.620863	5.04184	0.173721	0.862319	0.999877	-5.14288
LYVE1	Olink CARDIOMETABOLIC(v.3602)	Q9Y5Y7	Lymphatic vessel endothelial hyaluronic acid receptor 1 (LYVE1)¬†	0.0175834	-0.200564	0.235731	6.99886	0.15927	0.873671	0.999877	-5.13971
ITGAM	Olink CARDIOMETABOLIC(v.3602)	P11215	Integrin alpha-M (ITGAM)¬†	0.0258841	-0.30282	0.354588	2.38088	0.1556	0.876559	0.999877	-5.14009
TNFRSF10C	Olink CARDIOVASCULAR III(v.6112)	O14798	Tumor necrosis factor receptor superfamily member 10C (TNFRSF10C)¬†	-0.0219221	-0.300517	0.256673	7.42275	-0.155477	0.876654	0.999877	-5.14491
IL15	Olink NEURO EXPLORATORY(v.3901)	P40933	Interleukin-15¬†	-0.0139611	-0.191575	0.163652	2.84288	-0.155311	0.876784	0.999877	-5.14493
CCL28	Olink INFLAMMATION(v.3021)	Q9NRJ3	C-C motif chemokine 28 (CCL28)¬†	-0.0147034	-0.205533	0.176126	2.9849	-0.15224	0.879202	0.999877	-5.14525
CARHSP1	Olink NEURO EXPLORATORY(v.3901)	Q9Y2V2	Calcium-regulatedheat-stableprotein1	-0.0291266	-0.407805	0.349552	3.26532	-0.151977	0.879409	0.999877	-5.14528
NOTCH1	Olink CARDIOMETABOLIC(v.3602)	P46531	Neurogenic locus notch homolog protein 1 (NOTCH1)¬†	0.011505	-0.138084	0.161094	4.3685	0.151974	0.879413	0.999877	-5.14047
GP6	Olink CARDIOVASCULAR III(v.6112)	Q9HCN6		0.0234696	-0.285719	0.332659	4.11642	0.149982	0.88098	0.999877	-5.14548
GZMB	Olink IMMUNO-ONCOLOGY(v.3101)	P10144	Granzyme B¬†	0.0322006	-0.430655	0.495056	4.42969	0.13746	0.890851	0.999877	-5.1467
MB	Olink CARDIOVASCULAR III(v.6112)	P02144	Myoglobin (MB)¬†	-0.0226177	-0.357685	0.312449	8.26867	-0.133375	0.894075	0.999877	-5.14707
ITGB2	Olink CARDIOVASCULAR III(v.6112)	P05107	Integrin beta-2 (ITGB2)¬†	-0.0144575	-0.236061	0.207146	6.05167	-0.128906	0.897604	0.999877	-5.14747
SELE	Olink CARDIOVASCULAR III(v.6112)	P16581	E-selectin (SELE)¬†	-0.0220765	-0.363677	0.319525	12.3519	-0.127693	0.898562	0.999877	-5.14758
CDH17	Olink NEURO EXPLORATORY(v.3901)	Q12864	Cadherin-17¬†	-0.0247234	-0.455994	0.406547	6.44843	-0.113271	0.909967	0.999877	-5.14875
FCGR2A	Olink CARDIOMETABOLIC(v.3602)	P12318	Low affinity immunoglobulin gamma Fc region receptor II-a (FCGR2A)¬†	-0.0213517	-0.394479	0.351776	3.3489	-0.113072	0.910125	0.999877	-5.14394
IL-1RT1	Olink CARDIOVASCULAR III(v.6112)	P14778	Interleukin-1 receptor type 1 (IL-1RT1)¬†	-0.00931377	-0.172834	0.154207	6.99798	-0.112541	0.910544	0.999877	-5.14881
CCL23	Olink INFLAMMATION(v.3021)	P55773	C-C motif chemokine 23 (CCL23)¬†	0.0153862	-0.262224	0.292996	10.6458	0.10951	0.912944	0.999877	-5.14904
FUT8	Olink NEURO EXPLORATORY(v.3901)	Q9BYC5	Alpha-(1,6)-fucosyltransferase	-0.0167938	-0.322714	0.289127	0.935835	-0.108467	0.91377	0.999877	-5.14911
CTSD	Olink CARDIOVASCULAR III(v.6112)	P07339	Cathepsin D (CTSD)¬†	-0.0126758	-0.271275	0.245923	3.21176	-0.0968518	0.922973	0.999877	-5.14992
IL8	Olink IMMUNO-ONCOLOGY(v.3101)	P10145	Interleukin-8 (IL-8)¬†	-0.0141677	-0.309721	0.281385	6.09683	-0.0947158	0.924667	0.999877	-5.15006
LAMP3	Olink IMMUNO-ONCOLOGY(v.3101)	Q9UQV4	Lysosome-associated membrane glycoprotein 3¬†	0.0141786	-0.319891	0.348248	5.83071	0.0838598	0.933279	0.999877	-5.15071
COL4A3BP	Olink NEURO EXPLORATORY(v.3901)	Q9Y5P4	CollagentypeIValpha-3-bindingprotein	0.0127254	-0.29983	0.325281	2.00835	0.0804458	0.93599	0.999877	-5.1509
CD5	Olink INFLAMMATION(v.3021)	P06127	T-cell surface glycoprotein CD5 (CD5)¬†	-0.00893988	-0.231343	0.213463	5.70705	-0.0794236	0.936801	0.999877	-5.15096
CD163	Olink CARDIOVASCULAR III(v.6112)	Q86VB7	Scavenger receptor cysteine-rich type 1 protein M130 (CD163)¬†	0.0120676	-0.294965	0.3191	8.56371	0.0776597	0.938202	0.999877	-5.15105
FGFR2	Olink NEURO EXPLORATORY(v.3901)	P21802	Fibroblast growth factor receptor 2¬†	-0.00603401	-0.162069	0.150001	5.25837	-0.0764087	0.939196	0.999877	-5.15112
CD33	Olink NEURO EXPLORATORY(v.3901)	P20138	Myeloid cell surface antigen CD33¬†	0.023586	-0.590864	0.638037	4.15598	0.0758448	0.939643	0.999877	-5.15115
TIE1	Olink CARDIOMETABOLIC(v.3602)	P35590	Tyrosine-protein kinase receptor Tie-1 (TIE1)¬†	-0.00651002	-0.179904	0.166884	2.05813	-0.0741875	0.94096	0.999877	-5.1464
GAS6	Olink CARDIOMETABOLIC(v.3602)	Q14393	Growth arrest-specific protein 6 (GAS6)¬†	-0.00730256	-0.215117	0.200512	4.70715	-0.0694353	0.944736	0.999877	-5.14663
DLK-1	Olink CARDIOVASCULAR III(v.6112)	P80370	Protein delta homolog 1 (DLK-1)¬†	0.0122449	-0.339364	0.363853	6.81956	0.0688101	0.945232	0.999877	-5.15149
LIF-R	Olink INFLAMMATION(v.3021)	P42702	Leukemia inhibitory factor receptor (LIF-R)¬†	-0.00497309	-0.1491	0.139154	4.71887	-0.0681769	0.945735	0.999877	-5.15152
GDNF	Olink INFLAMMATION(v.3021)	P39905	Glial cell line-derived neurotrophic factor (hGDNF)¬†	0.00705039	-0.203647	0.217748	3.30252	0.0661166	0.947373	0.999877	-5.15161
CST3	Olink CARDIOMETABOLIC(v.3602)	P01034	Cystatin-C (CST3)¬†	0.00977503	-0.285556	0.305106	7.68859	0.065402	0.947941	0.999877	-5.14681
IL-17A	Olink INFLAMMATION(v.3021)	Q16552	Interleukin-17A (IL-17A)¬†	-0.0126698	-0.436996	0.411657	2.35655	-0.0589967	0.953033	0.999877	-5.15192
EN-RAGE	Olink INFLAMMATION(v.3021)	P80511	Protein S100-A12 (EN-RAGE )¬†	0.0142457	-0.464288	0.49278	2.77795	0.0588207	0.953173	0.999877	-5.15192
SRP14	Olink NEURO EXPLORATORY(v.3901)	P37108	Signal recognition particle 14 kDa protein¬†	-0.0121071	-0.422038	0.397824	3.91975	-0.0583562	0.953542	0.999877	-5.15194
CXCL6	Olink INFLAMMATION(v.3021)	P80162	C-X-C motif chemokine 6 (CXCL6)¬†	-0.00991413	-0.408359	0.38853	9.35598	-0.0491637	0.960854	0.999877	-5.15228
LAP TGF-beta-1	Olink INFLAMMATION(v.3021)	P01137	Latency-associated peptide transforming growth factor beta 1 (LAP TGF-beta-1)¬†	0.00459787	-0.206348	0.215544	8.37251	0.0430668	0.965705	0.999877	-5.15247
C1QTNF1	Olink CARDIOMETABOLIC(v.3602)	Q9BXJ1	Complement C1q tumor necrosis factor-related protein 1 (C1QTNF1)¬†	-0.00519379	-0.2745	0.264112	4.77405	-0.0381083	0.969652	0.999877	-5.14776
PFDN2	Olink NEURO EXPLORATORY(v.3901)	Q9UHV9	Prefoldinsubunit2	-0.00537094	-0.305202	0.29446	2.60565	-0.0353942	0.971812	0.999877	-5.15267
IL-10RB	Olink INFLAMMATION(v.3021)	Q08334	Interleukin-10 receptor subunit beta (IL-10RB)¬†	-0.00245434	-0.174536	0.169627	6.58772	-0.0281811	0.977555	0.999877	-5.15283
GRN	Olink CARDIOVASCULAR III(v.6112)	P28799	Granulins (GRN)¬†	-0.00284413	-0.207831	0.202143	6.06428	-0.0274146	0.978165	0.999877	-5.15284
PAM	Olink CARDIOMETABOLIC(v.3602)	P19021	Peptidyl-glycine alpha-amidating monooxygenase (PAM)¬†	0.00224005	-0.175915	0.180396	3.19718	0.0248451	0.980212	0.999877	-5.14804
ANGPT2	Olink IMMUNO-ONCOLOGY(v.3101)	O15123	Angiopoietin-2¬†	0.0025971	-0.228798	0.233993	6.38216	0.0221764	0.982337	0.999877	-5.15293
PTPN1	Olink NEURO EXPLORATORY(v.3901)	P18031	Tyrosine-protein phosphatase non-receptor type 1¬†	0.00413536	-0.476324	0.484595	6.44747	0.0170065	0.986454	0.999877	-5.153
DPP4	Olink CARDIOMETABOLIC(v.3602)	P27487	Dipeptidyl peptidase 4 (DPP4)¬†	0.00127533	-0.17628	0.178831	2.44789	0.0141928	0.988695	0.999877	-5.14818
CCL11	Olink INFLAMMATION(v.3021)	P51671	Eotaxin-1 (CCL11)¬†	-0.00144565	-0.257778	0.254887	7.6533	-0.0111434	0.991124	0.999877	-5.15305
TGFBI	Olink CARDIOMETABOLIC(v.3602)	Q15582	Transforming growth factor-beta-induced protein ig-h3 (TGFBI)¬†	0.000455388	-0.23583	0.236741	9.45507	0.00380826	0.996967	0.999877	-5.14824
PLA2G7	Olink CARDIOMETABOLIC(v.3602)	Q13093	Platelet-activating factor acetylhydrolase (PLA2G7)¬†	-0.000182843	-0.219259	0.218893	2.49883	-0.00164916	0.998686	0.999877	-5.14825
