# Supplementary material for: Plasma biomarkers for prognosis of cognitive decline in patients with mild cognitive impairment
Source: Brain Commun. 2022 Jun 14;4(4):fcac155. doi: 10.1093/braincomms/fcac155 (PMC9257670; doi:10.1093/braincomms/fcac155)
Supplement: fcac155_Supplementary_Data [file fcac155_supplementary_data.zip › Supplementary_Table1_Baseline_Olink_Data.csv]

Plasma_Sample	PIDN	Age_at_Baseline	Sex	Outcome	CA1	ICAM1	CHL1	TGFBI	ENG	PLTP	SERPINA7	IGFBP3	CR2	SERPINA5	FCGR3B	IGFBP6	CDH1	CCL5	CCL14	GNLY	NOTCH1	PAM	PROC	CST3	NCAM1	PCOLCE	LILRB1	MET	IL7R	VCAM1	SELL	F11	COMP	CA4	PTPRS	MBL2	TIMP1	ANGPTL3	CD46	ITGAM	TNC	NID1	CFHR5	SPARCL1	PLXNB2	MEGF9	ANG	ST6GAL1	DPP4
H0529.3	9677	90+	Male	MCI_Decline_AD	7.62107	6.79971	4.73174	9.33471	3.12445	2.76119	5.28013	5.53985	5.83288	7.62461	3.81181	6.77873	5.46087	7.90924	7.76152	1.43311	4.40045	3.34381	5.61059	8.84501	5.38025	6.9227	2.28202	3.83154	3.24764	6.19926	8.43071	8.20278	8.81809	3.35985	1.83009	8.73877	6.73709	4.10635	5.0702	2.12405	4.93519	4.84923	9.14788	4.44184	2.3011	4.39884	8.17963	5.09688	2.13064
H0441.1	9974	90+	Female	MCI_Stable_AD	6.96085	6.98459	4.31338	9.06819	3.31576	2.58493	5.36719	5.22006	6.54894	7.85164	4.58885	6.07177	4.55951	6.31421	6.87832	1.64978	4.45429	3.06528	5.23887	7.84137	4.59998	7.52457	3.0672	3.54085	3.5882	5.69063	8.93201	7.69003	8.82893	3.18668	1.66048	7.2146	5.04949	4.15299	4.55855	2.0534	3.50698	4.10688	8.46032	4.00512	2.36036	4.49329	7.1277	3.98735	2.44164
H0558.3	9681	90+	Female	MCI_Decline_AD	7.16983	7.04907	4.72713	8.92804	3.16308	2.84642	5.56897	5.2824	7.06695	7.56996	3.8406	7.00033	4.81583	6.38226	7.49066	2.01449	4.64705	3.5122	5.43692	8.73467	5.2281	8.25337	3.44743	3.59453	2.97613	6.59415	8.93896	8.06998	9.1451	3.549	2.33909	7.12089	5.43924	4.53929	4.91324	2.21106	4.45193	3.76095	8.2624	4.37474	2.56245	4.31616	7.18269	3.89129	2.63733
H0560.2	10195	90+	Female	N	7.45724	6.89523	4.57029	9.27165	3.06199	2.88011	5.48725	5.20234	6.19445	8.00608	4.01826	6.19592	4.35209	5.97316	7.03261	2.24713	4.05965	3.25288	5.46674	8.03755	5.10641	7.40709	3.12359	3.66915	3.27834	5.54549	8.6826	8.04459	9.65361	2.86419	2.00252	9.25081	5.37476	4.73351	4.82421	2.51345	4.50473	4.15665	9.01573	3.85482	2.1088	4.3124	7.15756	4.0231	2.30804
H0014.1	9513	89	Female	N	7.81354	6.71708	4.93904	9.5135	3.66898	3.15989	5.52775	5.12267	5.60535	8.22977	4.10338	5.48085	4.31401	6.91181	6.79875	2.39817	4.47774	3.20837	5.67876	7.10258	5.43005	6.28421	3.44376	3.73361	3.40425	5.93186	9.15969	8.07102	9.02073	3.01203	1.96599	10.80247	5.43519	4.93967	4.71436	2.36363	4.13396	4.38282	8.54584	4.05608	2.12751	4.28695	6.45428	4.06717	2.68414
H0499.2	9502	88	Male	MCI_Stable_AD	7.59577	6.80282	4.51559	9.17979	3.19292	2.71104	5.54439	5.72146	6.77939	8.3476	3.40076	6.56528	4.94689	7.05823	7.69826	1.75044	4.18879	3.43088	5.31434	8.38802	5.24359	7.1815	2.9353	3.6974	3.35509	5.8027	8.80997	8.01956	8.76087	3.07815	2.24207	10.7827	5.66204	4.85356	5.22292	1.99512	4.03003	4.50208	8.79494	3.78233	2.11625	4.21081	7.38282	4.38785	2.29441
H0468.3	9635	87	Female	MCI_Stable_AD	7.25945	6.91728	4.84307	9.91809	3.47692	3.01978	5.65406	5.54186	6.06626	8.20922	4.52193	5.54264	4.19412	5.47831	7.12507	1.98047	4.3796	3.22491	5.6787	7.75164	5.66154	7.04895	3.24674	3.86861	3.62259	5.79762	9.2152	8.01053	9.01139	2.71627	2.12863	10.51436	5.17038	4.19686	3.99103	2.45779	3.66187	3.90192	8.67291	4.16009	2.41469	4.59256	7.19263	4.05929	3.02024
H0480.1	9318	87	Female	Dem_AD	7.57396	6.89267	4.29915	9.15558	2.93335	2.19655	5.46312	4.79484	5.5119	7.61212	3.22432	5.72671	3.93112	6.21535	6.96568	1.91072	4.09012	2.81789	5.36434	7.45202	4.84445	6.0846	3.35427	3.55227	3.1891	5.79957	8.64149	7.29217	9.04951	2.41469	1.81679	8.40251	5.3065	4.0433	4.13464	1.71131	3.72727	3.85139	8.37353	3.73219	1.97034	3.66982	6.89958	4.04388	2.11262
H0851.1	10524	87	Male	Dem_AD	8.42536	7.43219	5.22082	10.0997	3.6214	3.47224	6.04897	5.45216	7.00851	8.73263	4.60675	7.06361	4.77891	5.9926	7.00234	1.55631	4.70138	3.59937	5.93014	8.6471	5.24047	7.68223	3.10205	4.11454	3.83784	6.23355	9.16778	8.08295	10.31257	3.23429	2.25128	10.58961	6.03485	5.06451	4.77739	2.6786	4.08393	4.3995	8.56464	4.0862	2.57364	4.85913	6.8953	3.91214	2.63943
H0348.1	9571	86	Male	MCI_Decline_AD	7.26665	7.54874	4.735	10.14874	3.45586	2.65961	5.73624	5.65758	6.76388	8.87777	3.45964	6.82286	4.72377	7.08308	7.36761	2.16984	4.63204	3.7364	5.81935	8.6061	5.42572	7.81025	3.3576	3.66981	3.9152	6.14468	8.84056	8.06684	9.57831	3.03389	2.18267	9.32164	5.7975	4.69334	5.036	2.17538	3.78948	4.61934	9.07774	4.23271	2.53421	4.2656	8.10559	5.16846	2.32696
H0381.2	9522	85	Female	MCI_Decline_AD	7.87036	7.6404	5.14708	9.88534	3.17772	2.89369	5.8244	5.98861	6.45745	8.35805	5.11832	7.03084	5.35913	5.2791	7.57416	3.32286	4.93446	3.68284	5.31648	9.5202	5.41272	7.882	3.15763	3.65706	2.8267	6.18287	9.82312	8.31058	9.88035	3.4772	2.27196	10.88717	5.80836	4.80378	5.60911	2.55101	4.01757	4.25267	8.89776	4.29661	2.73586	5.11074	7.84851	4.38876	2.88404
H0557.1	9656	85	Male	N	6.32599	7.17429	4.81182	9.49552	3.29088	2.92818	5.12764	5.14592	6.1369	7.98612	4.73178	6.7747	4.38802	7.3166	7.88616	2.71762	4.47502	3.68007	5.24033	8.69089	5.19025	7.63741	3.4976	3.86167	3.53726	6.14487	9.17701	8.28475	9.2968	3.08024	2.08684	11.13829	6.35444	5.32307	5.12143	1.82354	4.5514	4.76525	9.08755	4.2293	2.43608	4.13608	7.76843	4.57213	2.14387
H6020.1	10232	85	Male	Dem_Other	6.571	7.34076	4.87685	9.55217	3.49041	3.25623	5.69157	5.40441	7.24356	8.22027	4.54801	7.15293	5.12041	5.55201	7.29548	1.70121	4.76961	3.64063	5.50907	9.13289	5.63807	8.00037	3.43429	3.8655	5.01589	6.38422	9.44447	7.98601	9.24911	3.64064	2.26194	10.74113	5.76278	4.93723	5.45872	2.48686	4.55652	4.32406	8.63077	4.62389	2.828	4.65883	7.64752	4.6326	2.33166
H0008.3	10099	84	Female	MCI_Decline_AD	6.75715	7.203	4.32565	9.33354	2.95074	2.74216	5.64388	5.82413	5.92403	6.92807	4.2588	5.48713	4.69713	6.23224	6.99077	1.97324	4.12156	3.10654	5.50767	7.81424	5.03248	6.23239	3.27912	3.54822	2.22257	5.74583	8.8423	7.86104	8.47607	2.92781	1.59341	9.88563	5.71737	4.6486	4.21558	2.25247	5.23936	4.23659	8.5299	4.05357	2.27423	4.13062	7.10537	4.28457	1.99375
H0132.1	10122	84	Male	MCI_Stable_AD	7.43918	6.38606	4.55873	9.3415	3.04497	2.50157	4.95306	5.1038	6.66864	8.11672	4.26496	5.79701	4.03048	6.1791	6.66061	1.65021	4.20487	3.13356	4.94117	7.68996	5.22728	6.4967	2.91578	3.56518	3.69612	5.86505	9.33609	7.52438	9.1899	3.008	2.10762	10.50374	5.26514	4.36905	4.54305	2.68136	4.05682	4.15217	8.41417	3.70069	2.41035	4.26338	6.68476	4.06449	2.28767
H0190.2	9679	84	Male	MCI_Stable_AD	7.36237	7.71094	4.64477	9.52764	3.39305	2.79161	5.88115	5.45626	6.9937	8.46853	4.45698	6.57945	4.62357	7.20031	7.85543	2.08456	4.37763	3.50682	5.53744	8.80216	5.64088	6.9742	3.39166	3.81613	3.7563	6.21054	9.18052	7.99363	8.79831	2.90659	1.84154	9.63865	5.70437	4.55404	4.9644	2.05739	3.186	4.27675	9.27031	4.03682	2.31329	4.51542	7.58051	4.52163	2.25247
H0423.1	9503	84	Male	MCI_Stable_AD	7.55095	7.29682	4.87702	9.96594	3.7103	3.4725	6.12106	5.66478	6.14594	8.63138	3.09892	7.3763	5.06658	7.19451	7.72337	1.85812	4.72339	3.94091	5.88425	9.25108	6.04653	8.4551	3.479	4.05056	4.30719	6.5605	9.04862	8.23258	9.82313	3.74674	2.42001	9.83811	6.33465	4.94778	5.38787	2.67176	4.25264	4.77687	9.48987	4.48351	2.38856	4.8125	8.287	5.07211	2.59873
H0698.1	10376	84	Female	N	7.11038	7.35108	4.84023	9.50419	3.42057	2.74409	5.86393	5.37569	6.72946	8.19565	3.71809	6.12411	4.54613	7.50303	6.85578	1.68304	4.47617	3.26276	5.79977	8.02544	5.29163	7.68415	3.00463	3.8971	4.27633	5.79395	9.16972	8.33185	8.91414	3.03504	2.13518	9.00878	5.35254	4.53929	5.2256	1.99181	3.32079	4.44669	8.71508	3.95427	2.40053	4.64908	7.33153	4.40899	2.40601
H0819.1	10499	84	Female	MCI_Stable_AD	7.34622	6.65632	4.47246	9.18725	3.15923	2.73092	5.50587	5.32087	6.69101	8.38684	4.11781	6.54403	4.85823	7.1274	7.1196	1.9249	4.49734	3.46413	6.75776	8.31978	4.9396	7.94762	3.26234	3.87062	3.35922	5.8634	8.99048	8.4031	9.24696	3.18217	2.15461	9.69042	5.7449	4.9104	5.02335	2.08415	4.21414	3.882	8.77238	4.33895	2.43642	4.29647	8.09654	4.41748	2.25987
H0102.1	9326	83	Female	MCI_Stable_AD	6.78112	6.49367	4.26948	8.83999	2.87385	2.77803	5.14677	5.3263	5.96373	7.73768	2.81666	5.98878	3.78439	5.21924	6.59325	1.1075	3.87402	2.86427	5.14858	7.09736	4.88546	5.88	2.56912	3.26849	3.19911	5.37709	8.54758	7.38353	8.11541	2.66893	1.77798	10.90521	4.86202	4.47853	4.02996	1.92525	3.9443	3.75412	8.00227	3.38987	1.86408	3.85398	6.59329	3.78724	1.63516
H0278.1	9560	83	Female	MCI_Stable_AD	7.35111	6.32492	4.66146	9.29354	2.99779	2.71485	5.04957	5.38094	6.56136	7.55135	3.38012	5.10764	3.82723	7.15613	6.47938	1.99741	4.03562	2.72312	4.80269	7.12815	4.84919	5.90341	2.9862	3.07331	3.51335	5.40907	8.45579	7.58701	8.2943	2.67533	1.60648	10.14876	4.74373	4.48068	4.33939	2.14568	3.4675	4.18415	7.82224	3.651	2.13311	4.17649	6.60033	3.66985	1.89643
H0335.1	9641	83	Male	MCI_Stable_AD	6.5989	7.16602	4.80487	9.55835	3.53478	2.53487	5.84819	5.33356	6.32091	8.30002	3.79188	5.93816	4.42601	6.71414	6.5582	1.24481	4.4817	3.21819	5.67663	7.94257	5.46569	6.59698	3.31995	3.60961	4.49707	6.62357	9.09697	7.53838	8.91239	3.10525	1.94299	10.49846	5.29407	4.39203	4.64551	1.86093	4.04215	4.45795	8.68138	3.81234	2.17847	4.45185	7.39178	4.04008	2.21052
H0366.1	9530	83	Male	MCI_Stable_AD	7.44971	7.08849	4.63015	9.43709	3.24363	2.70234	5.34421	5.30878	6.50931	7.80544	3.63868	5.80436	4.40918	6.48865	6.48017	2.60742	4.33901	3.5095	5.04941	7.5497	5.1574	7.34974	2.79636	3.78345	3.34474	6.03238	8.91906	7.72872	9.61926	2.54545	2.36174	10.47776	5.45423	4.41685	4.52017	2.82142	4.60752	4.58681	8.75759	3.64988	2.52402	4.46443	7.17483	3.96255	2.37952
H0695.1	10249	83	Male	Dem_AD	7.70099	6.87432	4.91877	9.27523	3.25655	2.84572	5.10279	5.36443	6.30125	8.07008	3.32623	6.16765	4.31778	6.54821	7.45662	2.40359	4.43899	3.53054	5.49149	8.1234	5.74008	7.411	2.76773	3.96301	3.90949	5.81723	8.91125	8.14234	8.78552	3.38015	2.09861	11.49965	5.6071	4.73018	4.71759	2.48963	4.14732	4.61747	9.01796	4.33117	2.1906	4.64031	7.17005	4.35709	2.02687
H0876.1	10543	83	Male	Dem_AD	7.42938	7.38512	5.07374	9.95723	3.47992	3.11795	5.41306	6.15369	6.70255	8.51765	4.24687	7.51075	5.34399	7.40013	7.25804	1.85782	4.67637	3.72065	6.2117	9.20227	5.58533	7.83229	2.41601	4.08307	4.0635	6.16989	9.06521	8.58549	9.65114	3.56717	2.81175	9.89943	6.08527	5.33477	5.79285	2.98916	4.22901	4.74225	9.34521	4.55469	2.48783	4.51259	8.58869	4.84617	2.72612
H0140.1	10246	82	Female	MCI_Decline_AD	7.46056	6.89484	4.70684	9.47874	3.29904	2.70366	5.68752	5.44147	6.3286	8.23928	3.64702	5.8056	4.33624	7.67267	6.94339	1.96004	4.41251	3.1951	5.78733	7.73538	4.98405	7.31944	2.97686	3.60147	4.1154	5.80742	9.07451	8.15604	9.50235	3.36412	2.03821	11.72932	5.37176	5.21759	5.02392	2.32717	4.06815	4.51041	8.78112	3.73502	2.33508	4.24835	7.34306	4.63261	2.74076
H0202.1	9682	82	Female	MCI_Stable_AD	6.41221	6.38064	4.95038	8.90481	2.85647	2.6924	5.26347	5.56135	6.45762	7.94875	3.61674	5.27134	3.84196	5.68395	6.09789	1.22061	4.09679	2.6723	5.58693	7.4032	5.09611	6.75949	2.5382	3.68445	3.54735	5.51024	8.26429	7.88093	8.48421	2.85849	1.79974	8.14283	4.62626	4.04073	4.14507	2.09539	3.80982	3.60353	7.97907	3.47647	2.10231	3.71052	6.54965	3.58542	2.13115
H0430.1	9542	82	Female	N	7.67733	7.18747	4.72978	9.09634	3.15847	2.45075	5.72958	5.49113	6.123	8.00744	4.12898	6.14591	4.67374	7.9099	6.85326	2.05694	4.36623	3.23361	5.65779	7.9934	5.44803	7.65842	3.35044	3.27967	2.99529	6.11784	8.94456	8.2085	8.56499	3.41018	1.93011	9.0125	5.29854	4.73336	5.03994	2.40773	4.53676	4.47224	8.30576	3.73911	2.67397	4.45422	7.14627	4.09796	2.35761
H0461.3	9653	82	Male	MCI_Decline_AD	6.85789	7.07391	4.58896	9.60803	3.12214	2.93471	5.24621	5.39007	5.93465	7.96816	4.152	6.17899	4.29172	6.95165	6.9153	1.62622	4.44357	3.30907	5.31229	8.10185	5.38805	6.8225	3.11894	3.85545	3.23334	5.85733	8.57126	7.7429	8.81754	3.17465	2.15994	10.84201	5.50981	4.91108	4.79982	2.01531	4.03696	4.06046	8.86371	3.96481	2.20018	4.1944	7.52603	4.09565	2.16042
H0472.1	10068	82	Male	N	8.98758	7.30113	5.04261	9.61095	3.25405	2.9103	5.64268	5.43127	6.71598	8.34015	4.71192	6.62631	4.68204	7.50079	7.20329	1.84271	4.57714	3.28382	5.07862	8.27083	5.56708	7.3614	3.50922	3.88665	4.29647	6.6014	9.43004	7.65766	10.64264	3.19784	2.5166	11.05761	5.89744	4.42328	5.63334	2.42107	5.17399	5.13208	8.57991	4.41209	2.58584	4.44285	7.15585	4.58416	2.67252
H0483.1	10197	82	Male	N	7.75241	7.07922	4.939	10.07323	3.10774	2.74221	5.49157	5.16655	6.78005	8.25705	4.02396	6.10346	4.36787	6.20095	6.81313	1.8619	4.41901	3.23167	5.72246	7.82494	4.94052	6.94653	3.17576	3.59262	2.76135	6.26813	8.95391	8.25296	9.30304	2.9552	2.03209	10.14982	5.42046	4.51057	4.63304	2.18729	3.67126	4.20135	8.6563	4.02075	2.45882	4.65032	6.94399	4.24154	2.24467
H0489.1	9607	82	Male	Dem_Other	6.8552	6.99714	4.5485	9.41918	3.18812	2.72014	5.29602	4.88811	5.31641	7.39773	3.85752	5.90322	4.36797	5.88607	6.46206	1.13283	4.15222	2.96217	4.52691	7.61769	4.76635	6.3525	2.54377	3.32749	3.55385	6.07383	9.23556	6.82931	8.8288	3.11072	1.87995	10.41461	5.07093	4.44737	4.6595	2.41034	4.30674	4.01527	8.2071	3.81609	2.15774	3.91137	6.73625	3.72535	2.2091
H0760.1	9354	82	Female	MCI_Stable_AD	8.1302	7.33039	4.77522	9.62883	3.44711	3.55539	5.53118	5.67206	5.81237	8.14176	3.6859	6.07442	4.41416	5.72054	6.99162	2.50551	4.38482	3.3345	5.41044	7.77918	5.38689	7.36667	3.33454	4.02019	3.72089	5.91068	9.01112	8.28922	8.92444	3.41381	2.2152	9.41578	5.3042	4.75941	4.81424	2.88019	4.31558	4.26323	8.72105	4.46461	2.80716	4.50849	7.13672	4.44412	2.37068
H0885.1	10562	82	Female	Dem_AD	6.55993	6.80563	4.36066	9.05153	2.61355	2.38944	5.37311	5.13737	6.02654	7.84365	2.81088	5.16442	4.21605	7.57176	6.42572	1.58076	4.05226	2.74138	5.40106	6.81415	4.71804	6.62834	3.06804	3.3051	3.2568	5.20107	8.45231	8.03275	8.33942	2.8469	1.23312	9.33782	4.79006	3.50262	4.25187	2.29508	3.28017	4.35807	8.63222	3.78518	2.36979	3.80103	6.91952	4.13092	2.39853
H0168.2	10021	81	Male	MCI_Decline_AD	7.43715	6.04297	4.06099	8.98514	2.64023	2.42466	4.96825	4.28501	5.20177	7.27239	3.0931	5.38655	3.46799	4.88127	6.2796	1.53935	3.72427	2.69296	4.38559	7.06184	4.95536	6.40483	2.42355	3.25716	2.84839	5.1095	7.80905	7.26514	8.44296	2.4683	1.2401	8.05536	4.78826	3.77156	3.67223	1.78482	3.16077	3.77263	7.83269	3.42722	1.673	3.37048	6.48099	3.62399	1.5864
H0260.1	9626	81	Male	N	6.87962	7.15546	5.51061	9.41872	3.4263	2.71083	5.59734	5.41235	6.66767	7.92507	3.83468	5.81376	4.42951	7.98896	7.47676	1.20868	4.47938	3.14407	5.40507	7.756	5.50904	6.85097	3.05428	4.02328	3.00214	6.27561	8.98529	7.70721	9.24223	3.00445	1.83813	10.57954	5.61406	4.58176	4.98846	2.00579	4.17693	3.7505	8.79242	3.9615	2.29386	4.55715	7.20935	4.23649	2.89375
H0317.1	10135	81	Male	N	8.0672	7.13927	4.75905	9.65643	3.35075	3.06738	5.58089	5.69745	6.05363	8.61199	3.68491	6.61103	4.52387	6.09382	7.37529	1.38871	4.45603	3.28598	5.6662	8.40387	5.37445	7.50016	3.37181	3.83722	3.28553	5.71987	8.80443	8.519	9.21596	3.27472	2.36519	10.81898	5.64758	5.07832	4.47092	2.51373	4.1096	4.05888	8.734	4.36963	2.32347	4.44702	8.81456	4.14072	2.78513
H0383.1	9860	81	Male	N	7.75698	7.94989	5.36451	10.72781	3.90128	3.54897	6.68436	6.00307	7.57136	8.26995	4.59011	6.24172	5.19581	5.6643	7.03538	1.84521	5.04791	3.86329	6.35247	8.28397	6.17474	8.03713	3.63766	4.55066	3.95117	6.46971	9.88066	8.65738	10.27275	3.57539	2.53355	9.10928	5.94046	5.28268	5.11284	3.1843	4.81702	4.69433	9.32274	4.97463	3.30774	5.36273	7.98931	5.5333	3.50319
H0803.1	10464	81	Female	Dem_AD	7.50563	7.34944	4.71537	10.03068	3.42992	2.93634	5.67438	5.85314	6.62445	8.34022	4.40114	5.90408	4.41041	6.89026	7.18957	1.99011	4.62088	3.62995	5.49327	8.37579	5.31511	7.18472	3.36518	3.95984	3.61958	6.08139	9.39784	8.2328	9.53815	2.78086	1.84441	8.97108	5.72881	4.86034	4.77909	2.71312	4.99884	4.57738	8.91101	4.43919	2.83601	4.52358	7.69947	4.5773	2.40418
H0118.1	9344	80	Male	MCI_Stable_AD	7.74357	6.8991	5.00332	9.44839	3.46472	2.94297	5.69169	4.6316	6.62787	7.98165	3.45095	5.9388	4.05716	6.89904	6.40486	1.40123	4.34157	3.11053	5.20727	7.31654	5.50887	6.93414	3.15309	3.63181	2.85035	5.81623	8.86019	8.00356	9.0416	2.94741	2.10898	9.83631	5.15856	3.69636	4.73554	2.89039	3.28502	3.98161	8.26269	4.07066	2.13967	4.67835	7.06314	4.18058	2.73786
H0167.1	9534	80	Male	MCI_Stable_AD	7.94471	6.53506	4.33528	9.56447	2.9038	2.54326	5.40422	4.79449	5.88055	8.21966	3.44748	6.05593	3.95112	6.88977	6.70944	1.30797	4.17147	3.0172	5.59551	7.49774	5.20753	7.99265	2.71967	3.36231	3.38067	5.25852	8.64953	7.85841	8.51512	2.95464	1.48086	9.26484	5.19534	3.93235	4.61795	2.37743	3.2765	3.77037	8.21185	3.37802	1.93415	3.71951	7.3081	4.2526	1.88076
H0426.1	9610	80	Female	Dem_Other	7.08183	7.19594	4.68262	10.30163	3.27801	2.72154	5.52178	5.66925	6.31831	9.08759	4.63215	5.91829	4.40759	6.34	6.85741	1.51328	4.26402	3.23163	5.24735	8.05636	4.87221	7.23086	2.88856	3.70072	2.72549	5.73815	9.28423	7.90954	9.21474	2.57433	2.17041	10.02441	5.71274	4.67374	4.59656	2.83057	4.44988	4.14694	8.64369	3.22568	2.06295	4.26163	6.89506	4.48471	2.28761
H0552.1	9981	80	Female	Dem_Other	8.98481	6.8876	4.65874	9.6843	3.4729	2.62095	5.54978	6.00797	6.44366	8.33176	2.17164	5.20707	4.32123	7.63299	7.15443	1.92006	4.3594	3.05381	5.75752	7.03514	5.14024	6.86061	2.92507	3.76568	3.06448	5.68001	8.84689	8.31079	9.27037	3.01362	1.89557	10.28019	5.40473	4.69891	4.36452	2.79922	4.33071	4.7779	8.47326	3.78653	2.42146	4.48556	6.86296	4.69658	2.61119
H0708.3	10397	80	Male	MCI_Decline_AD	7.91811	6.82236	4.50295	10.026	2.95907	2.70664	5.09881	4.81958	6.10562	8.28654	4.01821	6.1629	4.59517	6.29832	7.2484	1.69297	4.28845	3.11005	5.29694	8.08886	5.28452	6.66994	2.7902	3.58556	2.69519	5.58392	8.67299	8.08321	8.90148	2.97119	1.94022	10.33425	5.60663	4.31709	4.6146	2.70212	3.42937	4.17945	8.63928	3.94526	2.03959	4.42288	7.51745	3.93948	2.19869
H0602.2	9906	79	Male	MCI_Decline_AD	6.47838	6.73396	4.48919	9.35975	3.3094	2.42349	5.70023	5.25128	5.85645	7.79836	3.74113	5.67052	3.92292	7.73497	6.94136	1.83133	4.14132	3.3021	5.38744	7.44093	5.20796	7.07869	2.61207	3.63981	2.9882	5.56244	8.81323	8.28493	9.08254	3.09871	2.14626	8.57942	5.21143	4.80051	4.53827	2.66767	4.69831	4.48095	8.58042	3.82291	2.29724	4.33703	6.90702	4.02677	2.37709
H0722.1	9576	79	Male	MCI_Decline_AD	6.47297	6.67362	4.58611	9.10774	3.02033	2.85766	5.6682	5.43552	6.04819	8.03085	3.27828	5.68864	4.07484	7.53922	6.7143	1.41715	4.1166	2.95404	5.66216	7.44032	5.17622	7.16707	2.80578	3.65732	3.05818	5.25847	8.66236	8.19017	8.59819	2.7106	1.94117	10.79022	4.99644	4.45164	4.63957	2.54398	3.70339	4.6696	8.90411	3.95928	2.31128	4.60033	7.28405	4.00651	1.96607
H0929.1	10602	79	Female	Dem_AD	7.05695	6.944	4.62319	8.9677	2.94148	2.71193	5.64157	5.22773	5.37313	7.98646	3.93487	6.02856	5.04502	5.99028	6.83945	1.89878	4.21027	3.10192	5.59884	7.67335	4.89881	7.19236	2.40561	3.522	4.1141	5.72679	8.89545	7.70227	8.83709	2.9718	1.9507	9.61455	5.43212	4.80971	4.71968	2.10694	3.77564	4.2815	8.26445	4.27471	2.55878	4.38596	6.89134	4.27554	2.17619
H0046.1	10081	78	Male	N	7.30927	6.56061	4.40402	8.89489	2.60483	2.23173	4.42503	5.10452	5.97873	8.09002	3.52065	5.96211	4.16339	6.19359	6.65637	1.38903	3.88271	3.05262	5.13467	7.49772	4.91845	6.65962	2.68519	3.37136	3.03657	5.53672	8.37711	7.63893	8.80127	2.58128	1.59665	9.45966	5.0625	4.18377	4.37621	0.84537	2.88357	4.12579	8.42968	3.61449	1.7954	3.93049	7.49725	3.80985	1.92771
H0061.1	9360	78	Male	MCI_Decline_AD	7.62452	6.69325	4.71544	8.94693	3.23076	3.02433	5.40732	5.00057	6.07564	8.19218	3.40127	5.91608	4.16846	6.91606	6.53306	1.36786	4.16046	2.97549	4.98075	7.67628	5.28308	6.42042	2.86123	3.73613	4.04025	5.4573	8.69446	8.02142	9.23111	3.08933	1.91741	8.71321	5.12304	4.57706	4.76275	2.58558	4.78045	4.27232	8.41906	3.99939	2.18603	4.16527	7.81166	4.06262	2.29911
H0109.1	9551	78	Female	N	9.15201	6.45484	4.69128	9.16109	3.00375	2.7864	5.55528	5.28759	5.75403	7.82828	3.79722	5.17933	3.72775	6.9469	6.26774	1.89196	4.22959	3.15423	5.42494	7.09555	5.23597	7.29396	2.70239	3.74043	3.11928	5.48075	8.77891	8.16424	8.95394	2.622	1.67712	8.59097	4.87763	4.70241	4.63741	2.0888	4.56793	3.90103	8.59612	3.85799	2.30564	4.24311	6.88504	3.95314	2.59843
H0307.1	10140	78	Male	N	7.17811	6.49041	4.18333	9.01699	2.76677	2.10748	5.04612	4.71412	6.2963	7.98482	3.97778	6.35881	4.13033	6.91129	7.00578	1.61174	4.22591	3.0253	4.86374	7.98244	4.87696	7.32048	2.82359	3.21881	3.22389	5.86048	8.96669	7.35846	8.6779	2.76787	1.74124	8.9982	5.43426	4.11526	4.56606	2.57599	3.51513	4.24518	8.1997	3.30503	2.08046	3.98447	6.70874	4.1077	2.02403
H0377.3	9400	78	Female	MCI_Decline_AD	7.14954	6.85216	5.17061	9.60112	3.58764	2.74694	5.65433	5.40868	6.31667	8.0209	3.61845	5.4308	4.49442	6.773	6.21849	1.8857	4.53976	3.0742	5.19703	7.43206	5.08436	6.73855	3.03673	3.926	2.74441	5.71105	9.00202	8.11643	9.08941	2.79953	1.92636	8.72493	4.95552	4.998	4.7234	2.32953	4.48456	4.22161	8.77948	4.06274	2.46471	4.24125	6.53365	4.06336	2.84759
H0401.1	9482	78	Female	MCI_Decline_AD	8.88944	6.88007	5.007	9.58614	3.38302	2.96907	6.12499	5.9296	5.95934	8.40657	4.35348	5.79407	5.17575	6.41346	7.70454	2.40981	4.45652	3.4309	5.89742	7.6334	5.54619	7.07669	3.27833	4.05	3.14583	5.8268	9.31519	8.16653	9.11836	3.38485	2.06002	9.78859	5.36434	4.84761	3.97006	1.95703	4.67435	4.27079	8.58956	3.97334	2.21217	4.39874	7.89846	4.57671	2.32366
H0425.1	9374	78	Male	MCI_Decline_AD	7.0873	6.72707	4.37082	8.95879	2.69541	2.68263	5.17025	4.38831	5.4108	7.29176	3.17743	5.66635	3.68634	5.58872	6.20521	1.22746	3.98597	2.81854	4.72255	7.15654	4.87406	6.99773	2.62934	3.32827	3.18174	5.41962	8.23751	7.24584	9.0956	2.28226	1.72023	9.42806	4.86232	3.61223	3.98972	2.92177	3.90069	3.922	8.05258	3.7783	2.06619	3.94651	6.48188	3.41309	2.38409
H0469.1	9589	78	Female	MCI_Stable_AD	7.00007	7.03347	5.92812	9.34241	3.17582	2.46313	5.65515	5.63849	6.39027	8.023	3.98761	5.08231	4.76976	7.21825	6.19483	1.69898	4.29614	3.06195	5.43283	7.28626	5.00299	6.22747	3.02311	3.58913	2.77293	5.78838	9.17872	8.16098	8.53279	2.63456	1.57598	10.16698	5.02645	4.6107	4.48104	2.64474	3.77542	4.0599	8.73832	3.89765	2.21718	4.32601	7.19063	4.14962	2.7019
H0723.1	9575	78	Female	N	6.12186	7.15464	5.03383	8.95901	3.17524	2.95727	5.11223	5.35664	5.52825	7.97773	4.2138	6.20812	4.77842	6.91808	6.50211	1.59551	4.38873	3.30943	5.50812	8.06066	5.26446	6.76985	2.67205	3.79132	3.22542	5.57377	8.89665	7.65452	9.19935	3.18797	1.7592	8.17096	5.49826	5.00115	5.07632	2.63747	3.58435	3.98227	8.38208	4.18357	1.98539	4.37826	6.59633	4.46408	2.45485
H0849.1	10516	78	Male	Dem_AD	7.76554	7.22487	4.89381	9.5704	3.24978	2.94007	5.79923	4.9373	6.07686	8.11728	4.03856	6.59435	4.4934	7.79841	6.94316	1.71366	4.47278	3.36939	5.29128	8.18608	5.35232	7.45909	3.12125	3.55903	4.07514	6.00836	9.23547	8.03252	9.13097	2.91206	1.99439	10.0224	5.54481	4.71343	5.24639	2.33405	4.34178	4.88415	8.69524	4.08476	2.48164	4.1164	7.01271	4.52064	2.47126
H0850.3	10523	78	Female	MCI_Decline_AD	7.47221	6.56783	4.37151	9.00966	3.06922	2.56714	5.15053	5.35429	5.52348	8.09146	3.93499	5.519	4.09881	8.16845	6.5867	1.3054	4.1764	3.18197	5.29806	7.43232	4.86387	7.01647	2.80874	3.70995	3.31693	5.22652	8.42932	7.85984	9.03238	2.63852	1.68702	9.60369	5.31566	4.64714	5.25022	1.65797	4.19891	4.37865	8.90314	3.4953	2.26585	4.10465	7.53181	4.51506	2.34874
H0060.1	9370	77	Female	Dem_AD	6.04831	6.90125	4.78186	9.18862	3.25693	2.74351	5.72004	5.57286	6.3975	8.25299	2.2173	5.6354	4.24608	7.00299	6.83898	1.83759	4.39135	3.20626	5.54501	7.58908	4.96261	7.18225	2.58959	4.11426	3.62093	5.44834	8.78545	8.28775	9.49022	2.74698	2.09567	10.23061	5.48814	4.68523	4.88762	1.85714	3.77505	4.00638	8.60137	3.88592	2.14937	4.44571	7.04915	4.09263	2.28959
H0126.1	9913	77	Male	MCI_Decline_AD	8.39448	6.88217	4.80556	9.40449	3.16457	2.58974	5.26296	4.82552	6.11528	8.05649	4.02016	6.31971	4.31547	5.97547	7.08275	1.78841	4.13059	3.18181	5.40114	8.17283	4.81752	7.54836	3.02812	3.64638	3.54943	5.66862	8.55969	8.16882	8.55638	3.0267	1.90295	9.52586	5.32283	3.69625	4.53582	2.22293	4.16968	4.17665	8.33604	3.711	1.94499	4.04491	7.47271	4.15633	2.12402
H0312.1	9378	77	Male	Dem_AD	8.73784	7.01253	4.83098	10.20502	3.45053	3.02779	6.06176	6.05353	6.88958	8.67144	3.83492	5.76592	4.70764	6.67266	7.20629	2.62225	4.74012	3.71241	6.23845	7.67497	6.02019	8.05091	3.52406	4.36379	3.54577	6.02299	9.41239	8.53713	9.81574	3.36839	2.19066	11.36064	5.5434	4.62635	4.82806	2.86903	4.5189	4.92402	9.36289	4.42283	2.73235	4.91679	7.60395	4.84545	3.04335
H0409.1	9509	77	Female	N	6.16148	6.84481	4.31293	9.02062	3.08672	2.63259	5.68295	5.50565	6.98118	7.95475	3.75507	5.50423	4.24349	7.68464	6.6814	1.85086	4.35953	2.90872	5.34328	7.28197	4.95055	6.97864	3.56589	3.51911	3.3795	6.06973	9.37961	8.14008	8.72217	3.03376	1.89869	4.88687	5.1834	4.42865	5.22875	2.39991	5.19577	4.29904	8.11768	4.12884	2.50598	4.69241	6.99932	4.06228	2.44083
H0474.1	9665	77	Male	Dem_AD	6.90567	6.83582	4.4394	9.70318	2.9827	2.38238	5.47014	5.30571	5.88741	8.10483	3.87193	6.05722	3.67896	7.52536	6.54832	1.46173	4.15156	2.99297	5.47105	7.65618	4.39245	6.69296	2.56525	3.47175	2.64898	5.40305	8.29076	8.05523	8.95594	2.80187	1.55367	10.84177	5.3097	4.71594	4.64942	1.93832	3.64388	4.23476	8.95717	3.40833	2.17636	4.29395	7.34413	4.40769	2.27967
H0548.1	9916	77	Female	MCI_Decline_AD	6.45978	6.643	4.72076	8.99404	3.20442	2.91901	5.34005	5.44236	6.39902	10.16991	3.88275	5.75741	4.94732	7.07262	6.61948	3.79804	4.42005	3.32794	5.53458	7.47319	5.37641	7.26363	3.06013	4.02621	4.00754	5.7647	9.2279	8.38318	8.94395	6.14459	2.17615	9.91254	6.60781	5.0893	5.97683	6.93905	3.82454	4.28286	8.7043	4.16532	2.37685	4.92305	8.73728	4.36022	2.3501
H6015.1	10183	77	Male	Dem_Other	6.35828	6.19843	4.80813	8.91543	2.91892	2.59144	5.05683	4.5314	6.7289	7.33964	3.38962	5.26435	4.01625	5.99043	5.74782	1.41882	4.04714	2.76262	4.00389	6.80564	5.08719	6.16846	2.49282	3.29882	3.35925	5.59763	8.36016	6.8409	8.37629	2.90146	1.96377	10.28824	4.60439	4.05971	4.30845	1.13081	3.75068	3.70365	8.14755	2.62372	1.67739	3.95194	6.09091	3.45883	1.90118
H0105.2	9412	76	Male	Dem_AD	7.92488	6.89343	4.77354	9.53748	3.38755	2.91079	6.02842	5.49665	6.47461	8.45472	3.93003	6.30647	4.47036	5.57179	6.48018	0.95882	4.47383	3.19842	5.33466	7.83195	5.19727	6.60679	3.13576	3.80313	2.98724	6.08538	8.73443	8.29693	9.35858	3.10429	2.02877	8.7084	5.20451	4.47898	4.25853	1.6233	3.57299	4.05132	8.49612	3.93753	2.29068	4.36654	7.25915	3.17739	2.16883
H0221.1	9999	76	Male	MCI_Stable_AD	8.35566	6.78128	4.79663	9.55122	3.29859	2.64768	5.24933	5.24497	6.317	8.19829	3.48958	6.32705	4.65073	7.55653	6.7205	1.47451	4.45033	2.69937	5.26496	7.87138	5.58678	7.32577	2.75008	3.62793	3.39865	6.04337	8.53546	8.11009	8.94474	3.16319	2.35295	8.2413	5.4039	4.54148	5.24525	1.88266	3.83323	4.56366	8.43613	4.41764	2.06002	4.23454	7.55157	4.5756	2.3342
H0233.3	9481	76	Male	MCI_Decline_AD	8.00121	6.87091	5.22351	9.31581	3.27994	3.25012	5.67831	5.51762	7.00348	8.19461	3.59677	6.25434	4.65694	6.92343	6.8076	1.74557	4.30605	3.5559	5.60141	8.1582	5.60125	7.47416	3.50763	3.96272	3.42124	5.84149	9.00445	8.2069	8.99039	2.87113	2.24341	8.59906	5.47668	4.94163	5.18783	2.52831	4.03982	4.43552	8.52417	4.39058	2.51181	4.14148	7.47062	4.25257	2.83481
H0347.1	9396	76	Male	MCI_Stable_AD	7.36164	6.64356	4.88788	9.53845	2.97239	2.74487	5.41653	5.89368	6.75264	8.92285	3.5894	5.56193	4.04416	6.56802	6.36893	1.44884	4.33854	3.34946	5.49135	7.22564	5.29335	6.97804	2.96738	3.45763	3.18909	5.43122	8.96278	8.10945	8.85299	3.14316	2.00359	11.22991	5.11718	4.2488	4.31436	2.31712	3.59599	4.08083	8.57693	3.64483	2.5504	4.72749	6.90389	4.24599	2.19497
H0368.1	9540	76	Female	N	7.35056	7.21636	4.43118	9.26588	3.34999	2.69742	5.74345	5.84843	7.06624	7.85631	4.46893	6.45425	4.54351	6.47613	7.26441	1.70447	4.40632	3.21815	5.21583	8.68866	4.99819	6.9631	3.75543	3.52291	3.46907	6.63242	9.28194	7.90147	8.382	3.33219	2.1212	11.09675	5.7867	5.34548	5.2539	2.77979	4.49269	4.05798	8.60577	4.047	2.48659	4.292	7.07393	4.33025	1.72698
H0486.1	10202	76	Female	N	7.0944	6.60663	4.64723	9.20597	2.90886	2.81355	5.50697	5.89916	5.97318	8.12501	3.57852	4.89734	3.79392	6.60589	6.59848	1.81855	4.03956	3.00266	5.55403	6.85483	4.89553	7.40741	3.30069	3.49243	3.33638	5.07523	8.64948	8.091	8.75758	2.96234	1.46829	6.55123	5.04374	4.02312	4.22639	2.75704	3.95299	4.05377	8.33119	4.03837	1.67659	4.37954	6.92425	4.24697	2.39225
H0502.1	9407	76	Female	Dem_AD	6.64984	6.4237	4.1727	9.07779	2.83863	2.35286	5.33014	5.22538	6.1063	7.65441	3.91955	5.48532	3.41802	6.9144	6.38891	1.83134	4.09478	2.98824	4.90908	7.26548	4.70296	6.9092	3.18363	3.11959	2.57097	5.33015	8.77336	7.70165	8.93268	2.9709	1.66543	8.40426	4.93804	3.76655	4.44145	2.90263		5.09408	7.94766	3.66173	2.48777	4.28317	6.80681	4.11861	2.32945
H0804.1	10462	76	Female	MCI_Stable_AD	9.019	8.04064	4.83112	10.47273	3.43377	2.69589	6.53257	6.30455	7.14034	8.73875	4.78214	6.29656	4.99407	7.50044	7.81667	2.23665	4.89402	3.67832	5.92167	8.67701	5.18112	7.6745	3.80426	3.93195	3.18941	6.3325	9.65604	8.44738	9.25761	3.29549	2.18539	10.05941	6.15938	4.55193	5.15271	3.12901	5.14731	4.75812	9.51405	4.15733	2.86898	4.75006	7.89137	4.85401	2.83795
H6005.1	10257	76	Male	Dem_Other	6.75879	6.84305	4.82256	9.23627	3.29662	2.90108	4.91284	5.36331	6.17138	7.52851	1.97311	5.94345	4.1094	6.23533	6.79082	1.12484	4.18634	2.99686	4.94746	7.51277	4.93969	6.46431	2.69642	3.56228	3.91619	5.83243	9.14335	7.61519	8.60346	2.86011	1.90281	7.1878	5.0102	4.24544	4.44938	1.55857	3.84244	3.98888	8.3459	3.80709	1.792	3.90929	6.83504	3.42053	2.13368
H0106.1	9930	75	Male	N	7.89548	7.0954	4.72411	9.90564	3.48062	3.16494	6.27048	5.00155	7.00919	8.50501	4.3134	5.74964	3.9864	7.55496	7.19294	2.39832	4.54012	3.54281	5.63322	7.86322	5.53375	6.9996	3.42311	3.82951	3.69677	6.01481	9.36664	8.37293	9.35163	3.27825	2.06103	10.91389	5.71293	4.53527	4.55778	3.0803	4.3019	4.96226	8.78317	3.87814	2.4637	4.33746	7.13589	4.78737	2.71362
H0203.1	9606	75	Male	N	9.6725	7.06337	5.11831	9.56494	3.68906	3.23275	5.59133	4.97369	5.59511	8.05983	3.52015	5.88385	4.63458	7.71079	7.09702	1.59207	4.66688	3.22331	5.57596	7.61733	5.63201	7.3207	3.06287	4.32571	4.74351	5.75379	8.96855	8.55671	9.21588	3.41858	2.18194	10.76181	5.39639	4.69113	5.45292	2.95499	3.93525	5.24655	8.98677	4.13374	2.64618	4.90767	6.98479	4.63942	2.92559
H0613.1	9843	75	Female	MCI_Stable_AD	7.39802	7.43207	4.34076	10.04333	3.47102	2.43503	6.14014	6.25354	5.68076	8.62795	4.20455	5.78916	4.4515	8.02215	7.71958	2.792	4.46971	3.35724	5.67889	8.26107	4.74497	6.84268	3.64557	3.49989	3.51885	5.96646	9.12824	8.33996	8.95518	2.89878	1.82557	9.00372	6.05517	4.89644	5.05362	2.54714	4.54784	4.54593	8.91482	3.97128	2.46328	4.53632	7.29852	4.91412	2.16984
H0624.1	9799	75	Female	N	6.75119	6.57907	4.15444	8.90878	2.78422	2.60811	4.71654	5.26407	6.00176	7.77219	3.37663	5.47695	3.82281	6.39231	6.02737	1.3997	3.99191	2.97728	5.60756	7.42533	4.5021	6.50567	2.67337	3.83786	2.80188	5.27516	8.66985	8.02296	8.27996	3.05572	1.82067	9.17159	4.90977	4.523	4.55135	2.02248	3.73294	3.98737	8.60976	4.02432	1.98512	4.37748	6.54967	4.00478	2.35948
H0002.1	9404	74	Female	MCI_Decline_AD	6.82478	7.03245	4.83721	9.83644	3.4847	3.0496	5.68519	6.24738	6.76431	8.45037	4.50838	5.93501	5.03381	7.41633	6.89007	2.16183	4.6818	3.5596	6.11662	7.94075	5.48527	7.17039	3.38426	3.96592	3.37907	6.22303	9.12039	8.35445	8.92315	3.14682	2.14928	9.39739	5.5505	5.31642	5.3529	2.59626	3.47751	4.10893	8.62206	3.88075	2.45378	4.69938	7.68624	4.42639	2.84464
H0342.1	9413	74	Female	Dem_AD	6.52272	6.76114	4.72456	9.17003	3.18549	2.88905	5.64082	4.98207	6.45985	7.75749	4.15697	5.89339	4.18147	6.03807	6.66516	1.70813	4.41487	3.26617	5.40923	7.74419	5.20885	7.51121	3.30168	3.72167	4.10434	5.9893	8.80224	7.89482	8.91895	3.29313	1.79595	9.34564	5.22729	4.7311	4.44772	2.14229	4.30932	3.85502	8.50642	4.08177	2.39535	4.51284	7.17699	4.05801	2.44848
H0402.1	9594	74	Male	Dem_Other	7.93907	6.7921	4.21201	9.29559	3.16	2.37216	5.2128	4.4367	6.45958	7.51118	3.34821	5.35107	5.13889	9.36173	7.53132	3.03952	4.06258	2.96887	4.72633	7.17512	4.51674	5.67285	2.85487	3.12121	2.94964	5.67521	8.72677	7.52218	8.55964	2.62822	1.58891	9.91342	5.33255	3.98456	4.60952	2.56564	3.73014	4.16329	8.49669	3.47082	2.20737	3.66517	8.9958	5.16393	2.31764
H0407.1	9578	74	Male	MCI_Stable_AD	7.97232	7.25198	4.7234	9.59406	3.43844	2.48076	6.04732	5.38147	6.96382	8.12881	4.35606	5.87113	4.45365	6.49982	7.11948	1.50143	4.62981	3.4487	5.89749	7.91595	5.28816	7.69048	3.52422	3.74003	2.59809	6.17787	9.27386	8.21561	8.99244	3.25566	2.09618	7.3665	5.18393	4.5125	4.68626	2.22577	4.68681	4.36084	9.31498	4.31516	2.35858	4.62181	7.40621	4.18009	2.38781
H0445.1	10178	74	Male	N	7.75843	7.4146	5.32952	9.18005	3.50839	2.93828	5.92346	5.55376	6.81537	8.04933	4.38844	5.74139	3.80249	7.76822	6.50728	1.55917	4.62291	3.40655	5.66474	7.34278	5.53547	7.30491	3.48309	3.75792	4.14065	5.95116	9.15011	7.94996	9.56416	3.09012	1.96802	10.1906	5.13018	4.32021	5.0968	2.37894	4.2656	4.66957	8.59957	4.13114	2.46424	4.48521	6.9871	4.22453	2.82781
H0586.1	10322	73	Female	Dem_Other	6.61661	6.35302	4.14668	8.4092	2.88353	2.35145	4.98675	4.93874	6.52392	7.36148	3.58659	5.13422	3.48276	6.95387	6.16628	1.37423	3.894	2.75636	4.76967	6.81937	4.60765	6.03211	2.64638	3.30441	3.19155	5.07351	8.96656	7.64588	8.40754	2.1632	1.63729	11.00183	4.65661	4.18073	4.34954	1.92327	3.68902	3.64875	8.09058	3.66314	1.64963	4.01496	6.32194	3.50313	2.18116
H0626.1	10339	73	Female	MCI_Stable_AD	7.43719	7.34942	4.7404	9.58325	3.51588	2.79026	6.03208	5.69181	7.13322	8.24094	3.72559	6.04865	4.45278	7.35603	7.29248	2.00074	4.58445	3.25011	5.72314	8.1357	5.00584	7.07817	2.92183	3.85953	3.5773	5.99819	9.51801	8.21125	8.61463	3.03181	2.14149	7.61139	5.25363	4.40112	4.73631	2.53666	5.02721	4.05514	8.9556	3.9267	2.2219	4.54894	7.47286	4.28007	2.58448
H0647.1	9435	73	Female	Dem_Other	6.85798	7.65124	5.23672	9.80548	3.46509	2.83819	6.06017	6.04959	6.73222	8.18118	3.34943	5.81293	4.29424	7.57901	7.04904	2.16694	4.77736	3.79706	5.88805	7.75112	5.79257	7.39963	3.83902	3.7946	3.60995	5.80801	9.3991	8.23598	10.08791	3.38746	2.54645	10.16467	5.54839	4.73628	5.12715	2.45849	3.97198	4.82034	9.37398	4.28274	2.5022	5.05112	6.614	4.68092	2.75408
H0775.1	10179	73	Female	MCI_Decline_AD	8.0554	7.11846	4.61788	9.0076	3.07401	2.51615	5.36062	5.13888	6.12235	7.94768	3.70087	5.24956	3.91736	7.4365	6.95466	1.56695	4.37889	2.92367	5.71781	7.71495	4.99242	6.88271	3.2329	3.72077	3.34365	5.65656	8.74722	7.18234	8.22938	2.77384	2.07172	10.31134	5.57407	4.30366	4.69178	2.12936	3.38737	4.51153	8.48754	3.88186	2.34938	4.27486	7.0417	3.41382	2.39472
H0798.1	10485	73	Female	MCI_Stable_AD	6.22518	6.69365	4.7118	8.87514	2.84087	2.65617	5.18492	5.36953	6.5258	7.4458	4.24489	5.13481	4.14003	6.76641	6.24337	1.03211	4.15185	2.90647	5.25198	6.99648	4.58241	6.26323	2.8384	3.47686	3.41176	5.5879	8.77541	7.67259	9.11635	2.68713	1.69276	7.42776	4.57142	4.32531	4.66178	2.51915	3.63477	3.82181	8.26503	3.58825	2.18121	4.08542	6.80089	3.84007	2.43833
H0041.1	9420	72	Male	Dem_AD	7.98247	7.08808	5.16733	9.82055	3.46206	2.97688	6.09685	5.80089	6.60569	7.77012	3.83917	5.76969	4.48028	6.55165	6.24383	1.50057	4.74091	3.33143	5.60004	7.63261	5.79405	6.93717	3.76551	3.80654	3.96429	6.17338	9.52023	8.44531	9.1912	3.07899	2.30949	11.99863	5.24111	5.21123	4.79127	2.48171	4.95501	4.91774	9.64586	3.89212	2.72048	4.61743	7.22796	4.85274	2.75782
H0059.1	9421	72	Male	MCI_Stable_AD	7.44402	6.53074	4.51471	8.80439	2.85293	2.37231	5.13606	4.87293	5.93943	7.54202	3.21566	5.49381	3.5581	5.67759	5.46706	1.09869	3.93535	2.54779	4.88631	6.88039	4.77762	5.81012	2.0116	3.37874	3.00165	5.07215	8.64068	7.56767	8.45395	2.70875	1.60261	9.51302	4.77892	3.63811	4.20496	1.23228	3.85354	3.52681	8.25108	3.44707	1.88917	4.42262	6.80597	3.7697	1.88987
H0143.1	9432	72	Female	MCI_Decline_AD	7.1322	6.66314	4.33119	8.8431	3.19378	2.64193	4.4327	5.48565	6.60229	7.84071	3.75155	5.07667	4.01879	6.59254	5.94329	1.3889	4.04566	2.85432	5.30226	6.75401	4.85594	5.78402	2.60691	3.57002	3.38723	5.2215	8.64312	8.06727	8.35182	2.56551	1.57665	9.37727	4.73225	4.48692	4.19793	2.98554	3.26539	3.45052	8.29014	3.62271	2.09647	4.41298	6.96647	3.79217	2.7112
H0218.1	9524	72	Male	N	7.12885	7.12493	4.53984	9.72543	3.16657	2.45406	5.67357	5.43961	6.00559	8.14283	3.62409	6.50608	4.34076	6.86554	7.21081	1.69881	4.46947	3.26488	4.96747	8.10672	5.17493	7.44918	3.18886	3.73684	2.89561	5.96527	8.90734	7.99131	8.91616	3.47654	1.99662	10.46484	5.61016	4.53155	5.03553	2.43928	4.11163	4.45199	8.95129	3.82705	2.24438	4.26315	7.33734	4.47193	2.3239
H0559.1	10196	72	Female	MCI_Decline_AD	7.68354	6.97989	4.55727	9.40236	3.43322	2.88659	5.79246	6.06604	6.43104	8.35935	4.18115	5.7391	4.88781	7.09933	6.69309	1.74902	4.61355	3.48343	5.90046	7.91305	5.28534	6.869	2.57992	3.83473	3.36779	6.08298	9.31204	7.97936	9.19184	3.4324	2.09792	10.70156	5.40839	4.89814	4.90638	2.89369	4.97902	4.44622	8.91171	4.24585	2.61754	4.29467	7.88021	4.40741	2.65675
H0674.1	10243	72	Female	Dem_AD	5.82784	6.82046	4.66596	9.34931	3.29064	2.21173	5.74556	5.81329	6.17149	8.13904	3.68702	5.52889	4.86709	6.40834	6.10405	2.5386	4.37496	3.01356	4.93287	7.18678	4.94162	6.36773	2.97028	3.50598	3.32942	5.25453	9.23661	8.24046	8.471	2.74529	1.74548	7.9712	4.73608	4.34072	4.34384	1.09765	2.47259	3.91836	8.44774	3.63061	1.80486	4.17174	7.09305	4.24305	2.15448
H0949.1	10653	72	Female	Dem_Other	6.64327	6.74146	4.60822	9.63324	3.68068	2.8021	5.60273	5.69754	5.6633	8.10094	3.51063	5.41157	6.21534	11.06474	9.48476	4.28185	4.4143	3.23182	5.72798	7.24963	5.14963	6.73692	2.29046	3.72306	3.67031	5.36489	8.87234	8.174	8.58261	2.72012	1.84467	8.9611	5.05057	4.95864	4.6842	2.42495	4.02836	3.92871	8.55962	3.77283	2.14289	4.20636	10.20206	5.60885	2.24165
H6045.1	16228	72	Male	Dem_Other	7.61899	7.06213	4.7962	9.81443	3.17725	2.42979	5.68017	5.49599	6.60567	8.26324	4.15568	5.93495	4.20866	6.91726	6.60297	1.55476	4.23192	3.15148	5.07658	7.6705	5.20685	6.57085	3.18583	3.51397	3.02158	5.64522	9.00012	8.08068	8.83755	3.25123	2.09293	8.45241	5.2692	4.24776	4.7432	2.78123	3.72133	3.69138	8.81992	3.67358	2.0791	4.01353	7.07707	3.98033	2.42034
H6069.1	17024	72	Female	Dem_Other	6.98703	6.82864	4.53904	8.91632	3.28606	2.82083	5.60102	5.59196	5.80657	7.67561	4.0413	5.70536	4.35656	6.3265	7.12491	2.17549	4.34749	4.1029	5.36264	8.06845	5.13336	6.76032	2.67389	3.39714	2.82305	6.04077	8.99013	7.93873	8.99177	2.87015	2.05436	10.76257	5.87046	4.55281	4.73354	2.26001	5.44895	4.28286	8.59015	3.84023	2.48909	4.22468	7.5978	4.37615	2.32868
H0145.1	10005	71	Female	MCI_Stable_AD	6.68496	6.99581	6.06554	9.92605	3.53673	2.96553	4.89157	5.58078	7.01065	8.20991	3.33999	6.00279	4.7276	6.76472	7.34002	2.33846	4.48134	3.50044	5.94747	8.09038	5.30178	6.89166	3.3801	3.93596	3.36936	5.84011	9.43616	8.55983	9.20443	3.36737	2.07961	6.64271	5.36901	4.70205	4.82202	2.29645	4.102	4.27534	8.76638	3.98779	2.42863	4.15545	7.53218	4.36655	2.81118
H0653.1	10241	71	Male	Dem_Other	6.91459	7.20575	4.72582	9.69864	3.41081	2.65518	5.73596	5.82309	6.11425	8.63123	2.86135	5.93254	4.52545	6.51069	6.4933	1.47323	4.50816	3.28842	5.76887	7.89401	5.6138	7.71226	3.07577	3.89343	4.08972	5.57673	8.98412	8.22467	9.44519	3.05599	2.1328	8.72085	5.43712	4.80584	4.68552	2.39894	3.72369	4.36171	8.61974	4.30326	2.29039	4.67038	7.10971	4.19839	2.47407
H2031.1	16986	71	Male	MCI_Stable_AD	9.67791	7.31435	4.82555	9.33535	3.14978	2.93187	5.6463	5.045	6.49158	7.95157	3.7643	5.61127	4.0544	6.73561	6.44736	0.86204	4.29288	3.18081	5.61297	7.23628	4.83508	7.05093	3.24926	4.07367	3.41223	5.81723	9.33554	8.10269	9.22679	2.93637	1.95867	9.04739	5.29522	4.42681	4.83253	2.57398	4.78523	4.34178	8.40205	3.73841	2.52083	4.70474	6.42357	3.52198	2.22686
H0258.1	9442	70	Male	Dem_AD	8.07118	6.86663	4.55853	9.4887	3.41853	3.00655	5.35728	5.28856	6.24131	8.09664	3.17767	5.69172	4.39175	7.9504	6.71177	2.44768	4.2468	3.1965	5.19613	7.62467	5.36005	6.96152	2.89631	3.72888	3.83725	5.5644	8.954	7.84821	8.42237	2.6959	1.85345	9.23254	5.22808	4.33975	4.74368	2.76905	4.9689	4.47259	8.33971	3.79947	2.18922	4.47919	7.31996	4.19468	2.48968
H0641.1	9933	70	Male	N	6.31218	6.80288	4.64855	9.6577	3.29824	3.00035	5.60829	5.46815	6.53565	8.08871	3.84083	5.65163	4.11435	7.14173	6.40708	1.6787	4.14474	3.01333	5.46463	7.19396	5.14304	5.71016	2.83184	3.63566	3.55388	5.76917	8.9386	8.06985	8.63683	2.82468	1.78555	8.94514	5.16673	4.65319	4.3302	2.29651	4.09714	4.27911	8.36058	3.99723	2.17809	4.29845	7.02557	3.95445	2.41616
H0866.1	9910	70	Male	MCI_Stable_AD	7.50141	6.8989	5.67017	9.75213	3.50714	2.94141	5.56158	5.33952	6.68188	8.10888	3.50023	5.62161	4.14108	9.5188	6.22347	1.70173	4.51408	3.25182	5.64368	7.60641	5.43818	7.14206	2.9088	3.99917	3.44711	5.48711	8.80155	8.14711	9.53703	2.93624	2.07242	10.42043	5.4386	4.58029	5.77462	2.39371	4.42622	5.00229	8.65326	3.77702	2.39047	4.4398	7.31125	4.43775	2.40519
H7001.1	10617	70	Female	Dem_Other	8.62641	7.21044	5.20739	9.83874	3.77799	3.34494	6.22066	6.18029	6.47105	8.24807	4.85133	6.45133	4.35615	7.65655	7.50811	2.17909	5.01301	3.67986	5.99543	8.3522	5.67499	6.82361	3.53203	4.14171	4.29638	6.10239	9.91298	8.38739	9.55262	3.83787	2.49357	9.31922	5.73932	5.11285	5.22516	2.63049	4.32856	4.27916	8.85545	4.68482	3.22131	5.18148	7.198	4.65172	2.85065
H0045.1	9989	69	Female	N	6.88052	7.13507	4.50713	9.43468	3.03781	2.889	5.63485	6.00262	6.53485	8.12064	4.27312	5.58748	4.31864	6.68761	6.55979	1.79187	4.2913	2.89296	5.43573	7.53194	5.19229	7.16142	3.13191	3.74905	3.90815	6.03441	9.40392	8.17884	8.69031	3.35578	1.94025	10.42517	5.30824	4.77372	4.4952	1.48225	4.85377	4.17814	8.84356	4.1782	2.621	4.54487	7.8089	4.78156	2.63983
H0103.1	9443	69	Male	Dem_Other	7.54427	6.59442	4.55232	8.93841	2.89011	2.50891	5.32113	5.6066	5.74719	7.94674	3.51862	5.37384	4.12673	6.86824	6.04245	2.18279	4.04658	2.75825	5.61096	6.81312	5.70287	7.30416	2.33056	3.69132	3.07358	4.9802	8.63534	8.34036	8.65196	2.66293	1.8284	9.01684	4.69891	4.05288	4.34904	2.12097	3.56946	3.8946	8.90016	3.2962	2.08716	3.83279	7.06933	3.9828	2.26486
H0442.2	9451	69	Male	MCI_Decline_AD	6.89393	7.1859	4.65236	9.79224	3.36547	2.74247	5.8198	5.61342	7.38776	8.3674	4.34088	6.39006	4.86411	5.495	6.6705	3.08981	4.50675	3.60213	5.51519	8.03637	5.30497	6.39262	3.52334	3.7002	3.29204	6.41992	9.1157	8.08636	9.82181	3.3139	1.97339	11.30719	5.53121	4.66963	4.98172	2.43438	4.60166	4.43194	8.06791	4.06099	2.70703	4.6377	7.61961	4.42456	2.83176
H0049.1	9485	68	Female	Dem_AD	7.187	6.47542	4.64023	9.44026	3.21401	2.76272	5.17423	5.36766	6.13406	8.11232	3.61355	5.57554	4.19644	6.60641	5.9904	1.41217	4.01354	3.10725	5.51399	7.09772	5.18401	6.9088	2.68735	3.6089	3.5687	5.19431	8.78988	7.84871	8.64353	2.60177	1.86957	9.56776	4.85977	4.6642	4.23981	2.40015	3.98031	3.86472	8.55477	3.64007	2.04761	4.20694	7.368	3.84688	2.45363
H0731.1	10368	68	Male	Dem_Other	8.28735	7.16413	4.94581	9.44386	3.31896	2.61925	6.16488	6.23009	6.12626	8.15644	3.41085	5.53186	4.05623	6.76756	6.88372	2.2306	4.47638	3.26369	5.79638	7.67946	5.27265	7.15656	3.32436	3.83405	3.2793	6.00381	8.89999	8.11169	8.14451	2.94351	1.71315	11.27116	5.38827	4.61665	4.60012	2.08506	4.33674	4.67256	8.99369	3.56504	2.53929	4.49327	7.48811	4.3995	2.42778
H0755.1	10410	68	Female	N	6.88594	6.58324	5.1049	9.35215	3.55026	2.98879	5.58934	5.49099	5.96518	8.01032	3.84926	5.41877	4.43838	6.74698	5.92994	1.57596	4.5085	3.18664	5.55892	7.29496	5.37766	6.37	2.99385	4.14571	3.98806	5.53969	9.22102	7.96618	8.93676	3.41074	2.03619	10.17657	5.19831	4.77982	4.90741	2.35399	4.51435	4.41191	8.87554	3.97846	2.21775	4.58735	7.00476	4.1994	2.99846
H0868.1	10546	68	Female	MCI_Stable_AD	7.41181	6.85164	5.13188	9.27956	3.17945	2.94417	5.70517	6.04219	6.3255	7.97443	4.13057	5.51195	4.2245	7.42831	7.06128	2.44614	4.64469	3.69586	5.7843	7.58892	5.14679	6.74939	3.25666	3.65374	3.27101	6.25556	9.51615	7.81612	9.07926	3.23633	2.25308	11.34492	5.24745	5.01318	4.66655	2.78631	5.06717	4.425	8.59485	4.12183	2.67197	4.62674	7.1435	4.54569	2.72967
H2012.1	16384	68	Male	MCI_Decline_AD	7.52353	6.72018	4.90636	9.82362	3.61038	2.88349	5.47515	6.05316	6.48917	8.2841	3.93663	5.78347	4.31158	8.09355	6.53921	1.89858	4.49188	3.03012	5.72748	7.41791	5.27192	7.45784	3.23377	3.79756	3.83109	5.93552	9.13733	8.43982	8.69024	3.07157	2.17516	9.85601	5.26184	4.28176	4.96743	2.33966	3.8799	4.49176	9.0008	3.98974	2.46274	4.5281	7.44631	4.58223	2.48848
H6044.1	16159	68	Male	Dem_Other	8.57126	7.02278	5.23542	10.48197	3.90811	3.41363	6.08118	5.99749	7.02024	8.85145	3.97956	6.11015	4.67243	7.66231	6.74563	2.13516	4.67703	3.7162	6.05653	8.19223	6.03046	7.61369	3.3727	4.16966	3.86129	6.39167	9.31923	8.86287	9.78703	3.38801	2.47246	8.57236	5.63464	5.08345	5.0836	1.72615	4.35088	4.74252	8.3865	4.4657	2.51895	4.77187	8.2127	4.34878	2.73004
H6066.1	17006	67	Male	Dem_Other	6.99876	7.00638	4.57576	9.37435	3.2922	2.50958	5.68737	5.31788	6.59144	7.86671	4.45493	5.33663	3.23309	6.44622	6.69276	0.91273	4.32989	3.01395	5.24075	7.01477	5.52817	6.16571	2.87597	3.68245	2.48027	5.59945	8.59757	8.03513	8.64966	2.85879	1.92331	11.26935	5.26504	4.42798	3.91674	2.27563	3.89776	4.20246	8.76314	3.81631	1.99519	4.27868	6.82433	4.1124	2.03687
H0249.1	10160	66	Female	Dem_Other	6.0431	7.03669	4.88708	9.35312	3.04896	2.60515	5.74939	5.96873	6.87048	7.75419	4.09091	4.96239	3.60535	6.9259	6.41147	1.15034	4.33395	2.90003	6.15659	7.0144	5.01073	6.18938	2.68154	3.69599	3.23727	5.42299	8.81894	8.07932	8.31823	2.39145	1.89907	8.7801	4.9925	4.7513	3.94958	1.9022	4.03654	4.30502	8.75276	3.83626	1.76401	4.31721	6.8651	3.98898	2.74166
H0522.1	9905	66	Female	MCI_Decline_AD	7.7161	6.95279	4.56155	9.81678	3.20966	2.45235	5.03283	5.85003	5.94937	8.36308	3.61811	5.68341	4.45897	8.20083	7.56585	1.65386	4.43636	3.29879	5.92356	7.99474	5.2093	6.79811	3.02507	3.70279	3.31964	5.78995	8.80761	8.55945	8.81151	3.04488	1.96766	9.25259	5.54115	4.92872	4.76116	2.52779	4.59249	4.16105	9.20317	4.35297	2.40007	4.61929	6.95115	4.48002	2.68614
H0654.1	10347	66	Female	Dem_Other	7.19673	7.28536	4.81344	9.72734	3.6152	2.4417	6.00176	6.31201	7.48393	8.12975	4.75689	5.48998	4.28003	9.69738	6.88164	1.99666	4.48407	3.13642	6.35893	7.79303	4.78809	6.9784	3.32951	3.72945	3.5797	5.38464	9.48802	8.54574	8.31669	3.06201	1.75345	9.62703	5.89675	4.62205	6.46675	2.68211	4.25395	5.84857	9.03511	4.05246	2.61398	4.78345	7.12643	5.69769	2.51018
H0730.1	10401	66	Male	MCI_Stable_AD	6.48931	6.69369	4.32794	9.11397	3.28116	2.43769	5.08934	4.82146	6.63515	7.54273	3.19077	5.17642	4.01336	6.53685	5.8998	1.0797	4.19979	2.76732	5.18681	7.17575	5.13265	5.82703	2.6268	3.53683	2.9672	5.72008	8.93278	7.94935	8.41059	2.96875	1.54882	10.82824	5.06626	4.17768	4.33405	2.26509	3.82155	4.04015	8.104	3.71664	1.86792	4.06363	6.76862	3.65939	2.20329
H0860.1	10534	66	Male	MCI_Decline_AD	8.0166	7.21192	5.05158	9.42987	3.37641	3.04249	5.92353	5.56981	7.00047	8.05096	3.8319	5.27803	3.99628	6.93165	6.40878	1.72565	4.5418	3.08395	5.69906	7.34757	5.93366	6.61596	3.1749	3.94372	3.83035	6.39973	9.89373	8.51219	8.16533	2.81952	2.11579	11.19806	4.88836	4.41675	4.64009	1.9217	4.87614	4.47729	8.27879	4.01692	2.23611	4.36124	6.75769	3.95113	2.5515
H0254.1	10158	65	Female	N	7.7788	6.10044	4.33046	8.82388	2.8266	2.02761	5.47834	5.69661	5.83181	8.95959	3.62832	4.83898	3.3665	7.31279	6.61343	0.82453	4.00992	2.85828	5.35609	6.81762	4.47243	6.3413	2.48013	3.34503	2.72562	4.87018	8.53682	8.22718	8.07567	2.47529	1.62757	10.15281	4.82513	4.17691	4.13612	2.06782	3.54199	3.88681	8.19995	2.53501	2.00632	3.96624	6.82461	3.90242	2.60192
H6064.1	16985	65	Male	Dem_Other	7.43439	7.16233	4.57564	9.46049	3.29517	2.95925	5.09306	5.56413	7.20043	8.54107	4.9924	6.93173	5.74651	8.7295	8.24869	3.97817	4.51828	3.29036	5.43329	8.00792	4.74528	7.38875	2.89859	3.5372	3.64919	6.43438	8.89658	8.40551	9.29904	3.66932	1.92221	8.83779	5.51192	4.91343	4.95335	2.44647	4.78436	4.45905	9.26508	4.2853	2.50707	4.70021	9.43012	5.21872	2.38662
H0931.1	10603	64	Female	N	7.52413	7.50177	4.71473	9.49068	3.30235	2.60691	5.58572	6.05388	6.4057	8.0593	4.60964	5.42165	4.14174	7.35616	7.03961	1.98026	4.61199	3.53272	5.51238	7.87417	5.26524	6.70293	3.48244	3.90973	3.91703	6.33139	9.37821	8.0268	9.26435	2.6266	2.10976	8.81201	5.44595	5.05689	4.93239	2.42934	4.63654	4.20984	8.45465	4.08533	2.39385	4.17833	7.87927	4.53928	2.50806
H0223.1	9998	63	Male	N	9.81001	8.32373	4.69938	10.32697	3.68491	2.8803	6.88838	4.13866	7.13507	7.88315	4.3467	5.47758	5.05426	5.00615	6.62652	2.16082	4.85843	3.35019	4.95067	7.39619	5.6082	6.13605	3.42055	4.47258	3.89573	6.63745	9.43633	7.82376	9.87109	3.08769	2.05439	8.84255	6.30728	4.86025	4.35942	2.49371	4.29325	4.47506	7.51984	3.98841	2.72969	5.04197	7.23416	4.20399	3.00241
H0228.1	10040	63	Female	N	7.53334	6.99748	5.04603	9.39565	3.43206	2.79871	5.87967	5.49548	6.87213	8.05888	3.95238	5.35466	3.98358	5.27112	6.32578	1.22657	4.34835	3.17323	5.68529	7.37403	4.83526	6.59321	3.34218	3.60865	4.28601	5.61278	9.30988	8.13236	9.16589	2.44889	2.06546	8.86565	4.98001	4.4559	4.17178	2.58358	4.467	3.53433	8.38575	3.62663	2.08604	4.29547	6.70735	4.03493	2.86503
H0789.1	10448	63	Female	N	6.09003	6.81617	4.43226	9.53734	3.13884	2.32325	5.75201	4.65173	6.06866	8.54062	4.24711	5.43955	4.02341	7.85958	6.72334	2.02385	4.16012	2.98108	5.74861	7.54951	4.7981	6.33315	3.25906	3.68741	3.31466	5.49316	9.01151	8.07207	8.40814	2.66814	1.57479	9.84038	5.19986	3.94589	4.83092	2.1332	3.56914	4.42048	8.34175	3.72767	2.16825	4.6992	7.0975	4.01229	2.63458
H0786.1	10446	62	Female	Dem_Other	7.30681	7.02635	4.94769	9.88805	3.51535	3.19129	5.67049	6.40138	6.66172	8.20839	4.11392	5.74698	4.31076	6.75539	6.64621	2.04882	4.65698	3.44306	5.97461	7.63596	5.32669	6.78725	3.12883	4.07279	4.24769	5.65092	9.28273	8.45584	9.37761	3.30032	2.21683	7.58415	5.1711	5.09927	4.68683	2.32607	4.53278	4.14716	8.4444	3.81899	2.37597	4.71155	7.11542	4.05286	2.71495
H0934.1	10616	62	Female	Dem_Other	7.42417	6.87261	4.45243	9.25197	3.35568	2.69505	5.35933	5.69353	6.36643	8.12737	3.78754	5.35244	4.12857	6.6726	6.72911	1.38951	4.23811	3.01987	5.59873	7.36529	4.71551	6.99383	2.35122	3.5834	2.71529	5.40799	8.94691	8.31471	8.78915	3.20373	1.98925	10.3881	5.21006	4.55771	4.4721	2.2716	4.3643	4.29552	8.56829	3.77811	2.36029	4.4611	7.3025	3.9838	2.50352
H0334.2	9466	61	Female	Dem_AD	7.17312	6.79193	4.25016	9.62195	2.97944	2.32167	5.80562	5.62109	6.26486	8.60303	3.94855	5.61439	4.16704	8.06944	6.94805	1.69127	4.37541	3.27324	5.88007	7.83224	4.73203	7.0721	2.98562	3.75109	4.01947	5.3052	8.79525	8.17797	8.44428	2.77045	1.99514	8.16615	5.67118	4.68467	4.82804	2.33101	4.0017	4.50586	9.04572	3.69535	2.11073	4.85038	7.42498	4.17859	2.30005
H0638.1	10313	61	Male	Dem_Other	7.74779	6.6715	4.61294	9.58331	3.02058	2.57444	5.26864	4.91671	5.98899	8.13845	3.23977	5.36216	4.30028	8.81089	6.75496	2.15537	4.16287	2.89418	5.32693	7.12481	5.01616	7.69733	3.09805	3.62195	3.16536	5.40059	8.9089	8.34038	9.05496	2.77354	1.68971	8.76689	5.53008	3.86121	5.13065	2.16243	4.11144	5.07024	9.23162	3.387	2.24557	4.27757	7.00682	4.65515	2.18502
H0978.1	16542	61	Female	MCI_Decline_AD	7.23789	6.73423	4.7893	9.54451	3.34787	3.07108	5.39512	5.92649	6.5229	8.36815	3.47511	5.68435	5.12712	7.8456	6.97321	2.17828	4.65998	3.27973	6.04005	7.47821	5.27348	7.54994	3.20302	3.84544	2.89192	5.44812	8.95577	8.37876	9.11429	3.22254	2.35829	8.991	5.38543	4.80912	4.88437	2.50629	4.22739	4.40257	8.51737	4.12631	2.35749	4.8278	7.26277	4.28986	2.65704
H0116.1	9803	60	Female	N	9.02841	6.61086	4.54249	9.4102	3.23725	2.90734	5.05462	5.39891	5.98192	8.12396	3.32204	5.15032	4.04369	6.86542	6.46805	0.94474	4.26387	3.25243	5.70909	6.88017	4.97577	7.30757	2.46856	3.73908	3.73825	5.15376	8.80498	8.11876	8.16104	3.32362	2.14103	7.12763	5.10157	4.35161	4.56634	2.46994	3.86865	4.32029	8.77549	4.11777	2.19306	4.487	6.68878	4.24642	2.43566
H0117.1	10090	60	Male	N	8.08593	7.082	4.76581	9.57347	3.54883	3.19114	5.55072	5.7374	6.05955	8.21018	3.84065	6.0674	4.69671	7.43551	7.01866	2.06434	4.45994	3.41081	5.33474	7.97338	5.53249	6.86053	2.9654	3.81561	3.62422	5.86165	8.95114	7.96104	9.1229	3.18586	2.21636	9.05658	5.42081	4.06363	5.04326	2.20047	3.68648	4.53654	8.60117	3.7379	2.23742	4.52857	7.69565	4.25466	2.43345
H0884.1	10550	59	Male	Dem_AD	8.01182	6.80578	4.61759	9.17555	3.35198	2.50905	5.65566	5.24232	6.1794	7.74921	2.76917	5.7697	3.92634	5.83671	6.55083	1.63372	4.34947	3.06812	4.99246	7.20451	5.55289	7.37252	3.12208	3.79223	3.22036	5.72005	8.73999	8.1463	8.94273	3.24425	1.99745	7.8206	5.03601	3.96528	4.27306	2.51053	4.50613	4.77549	8.60414	3.97676	2.52113	4.5219	7.14011	3.66333	2.53622
H0225.1	9468	58	Male	MCI_Decline_AD	7.32206	6.60514	4.67533	9.77746	3.39293	2.54402	5.57357	5.54004	6.48464	8.10649	3.36547	5.59533	5.85743	8.50674	7.17565	3.7857	4.42214	3.03115	5.49012	7.59228	5.1081	6.60491	3.30009	3.54202	3.60369	5.62998	8.86107	8.3637	8.75704	2.7436	1.71655	9.52476	5.11371	4.04214	5.47445	2.79234	3.80249	4.70626	8.91288	4.0118	2.44242	4.41048	9.11684	5.59906	2.74093
H0513.1	9907	58	Female	Dem_Other	7.37635	6.83779	5.19915	9.94454	3.47436	3.31032	5.54095	6.56637	6.30766	8.35876	4.03538	5.38415	5.56522	8.96641	7.03939	3.36364	4.46181	3.20729	5.2985	7.68444	5.19697	6.45909	2.75668	4.0476	3.04257	5.70113	9.32612	8.45386	9.06656	2.94403	2.16565	8.41478	5.07379	4.14004	5.42167	2.75679	4.35136	4.28737	8.66033	4.26717	2.51646	4.59898	7.76463	5.89915	3.1284
H0664.1	10350	57	Female	Dem_Other	7.32147	6.70627	5.00054	9.18546	3.46021	2.95006	5.61918	5.54157	6.48626	7.80291	4.11003	5.23439	4.35864	7.15651	6.49467	1.28182	4.47193	3.24046	5.98111	7.16672	5.19586	6.53778	2.75787	3.81692	4.23178	5.71548	9.51236	8.59288	8.75547	3.01013	1.84843	7.71756	5.07484	4.61637	4.49062	1.71867	4.62766	4.24076	8.98377	3.83562	2.48945	4.17769	6.91987	4.41633	2.69965
H0033.1	9792	56	Male	N	6.90418	6.57131	4.66131	9.11962	2.96658	2.74829	5.67378	5.477	6.28737	7.89945	3.51883	5.48639	3.77837	6.74947	6.46552	1.88359	4.31738	2.98025	5.50115	6.95683	4.9926	7.24283	3.10404	3.74404	3.00161	5.47809	9.07576	8.54979	8.5844	3.18839	1.76384	9.36435	4.80578	3.4764	4.33164	2.24585	4.25768	3.92614	8.74356	3.66695	2.03324	4.42578	7.13919	4.23222	2.28756
H0595.1	10321	55	Female	Dem_Other	7.9865	6.74914	4.31954	9.74213	3.43949	2.91381	5.34238	5.72801	6.06824	8.14733	3.41486	5.35192	4.67584	6.80822	6.73927	1.54233	4.37256	3.3142	5.34009	7.29255	5.30758	6.82536	2.86524	3.88639	2.96803	5.4902	8.88679	8.23863	9.06723	2.91999	1.95443	10.3656	5.00749	4.98162	4.73308	2.45366	4.00501	3.92764	8.49546	3.78953	1.88423	4.15962	7.24583	4.05019	2.46724
H0701.1	10371	54	Male	Dem_Other	6.86976	6.919	5.07269	9.42514	3.31509	2.47007	5.59333	5.50769	6.88327	7.99877	3.38782	5.34723	4.11737	7.42699	6.58533	1.27588	4.33081	2.94392	5.39374	7.02888	5.43694	6.01545	3.08555	3.74051	4.12048	5.65992	8.97727	8.33847	8.77635	3.01359	2.20781	10.69445	5.21334	4.11945	4.89034	2.15007	4.1163	4.14868	8.71527	3.71535	2.32778	4.58905	6.99083	4.13539	2.71681
H0974.1	16840	54	Female	Dem_Other	7.02229	6.9745	4.91843	9.89006	3.36979	2.70989	5.56308	6.07596	6.46774	8.23588	4.1637	5.4459	4.10759	7.47602	6.70653	2.25106	4.48888	3.39134	5.64167	7.32065	5.27224	6.37704	2.94481	3.85987	3.23375	5.64344	9.15045	8.23318	9.03614	3.08179	2.24959	9.0095	5.23092	3.94513	4.88883	2.21316	3.41749	4.21327	8.39629	3.93359	2.0264	4.6535	7.11336	4.29736	3.07837
H0222.1	9990	53	Female	N	7.76022	7.47688	4.72292	9.55631	3.12175	2.42785	5.77214	5.31428	7.1493	7.9011	4.44117	5.33597	4.13044	6.87181	6.29397	1.93052	4.34787	3.19921	5.08377	7.22336	5.20948	6.15898	2.96023	3.7968	3.47121	5.54424	9.10905	8.03118	9.01203	2.71795	2.09892	9.22418	4.87268	4.16206	4.36676	2.60691	3.83145	4.13917	9.05177	4.19752	2.55917	4.73856	6.7212	3.95604	2.53537
H0981.2	16659	53	Female	MCI_Decline_AD	7.44784	7.04523	4.64822	9.4389	3.33603	2.73926	5.5984	5.87202	6.971	8.091	3.63052	5.27457	3.90008	6.53366	5.91469	1.52552	4.3424	2.96387	5.79763	6.96948	4.83635	6.52202	2.76984	3.84276	4.33738	5.2143	8.70231	8.10315	8.41031	2.8428	2.09758	8.90891	4.75074	4.55386	4.4029	1.98704	3.15042	3.8008	8.62336	3.80433	1.77217	4.02555	6.96912	3.80772	2.72756
H0961.1	10648	51	Male	Dem_Other	6.82398	6.59487	4.50679	9.28657	2.88298	2.7449	5.31957	4.87858	6.04637	7.31735	2.97759	5.00846	3.56505	6.22109	6.11481	1.19799	4.02511	2.38058	4.93008	6.81558	5.37234	6.22327	2.99358	3.32354	3.32702	5.31727	8.84458	7.90561	8.48488	2.89693	2.09972	10.39655	4.62673	4.15793	4.41072	2.60027	3.32103	3.95539	8.24637	3.42224	1.87619	4.19232	6.82114	3.83624	2.43224
[truncated: 355 more columns]
